# Supplementary material for: Predetermined sex revealed by a female transient gut in non-feeding larvae of Osedax (Siboglinidae, Annelida)
Source: EvoDevo. 2025 Aug 26;16:15. doi: 10.1186/s13227-025-00251-9 (PMC12382133; doi:10.1186/s13227-025-00251-9)
Supplement: Supplementary file 2 — Supplementary Material 2 [file 13227_2025_251_MOESM2_ESM.xlsx]

## Sheet: Gut_count
Sample_name	Stage	Gut
Ojap4500_96	0D	No
Ojap4500_97	0D	No
Ojap4500_98	0D	No
Ojap4500_100	0D	No
Oj2d_aTubFMRFPhallDAPI_2I_01	1D	No
Oj2d_aTubFMRFDAPI_2II	1D	No
Oj2d_aTubFMRFPhallDAPI_2III	1D	No
Ojap4502_109_1D_aTSP	1D	No
Oj2dL_V4	1D	No
OjapIII_1	1D	No
OjapIII_2	1D	No
Oj2dL_V3	2D	No
Oj2dL_V5	2D	No
Oj2dL_VIIF1	2D	No
Oj2dL_VIIF4	2D	No
Oj2dL_VIIF9	2D	No
Oj2dL_VIIF10	2D	No
Ojap_exp40_2d_atubserdapi_1	2D	No
Ojap_exp40_2d_atubserdapi_2	2D	No
Ojap_exp40_2d_atubserdapi_3	2D	No
Ojap_exp40_2d_atubserdapi_4_x1.5	2D	No
Ojap_exp40_2d_atubserdapi_5	2D	No
Oj2dL_V2_01	2D	No
Oj2dL_V6	3D	No
Oj3dL_V11	3D	No
Oj3dL_V12	3D	No
Oj3dL_V13	3D	No
Oj3dL_V14	3D	No
Oj3dL_V15	3D	No
Oj3dL_VIIS6	3D	No
Oj3dL_VIIS9	3D	No
Oj3dL_VIIF2	3D	No
Oj3dL_VIIF3	3D	No
Oj3dL_VIIF5	3D	No
Ojap_exp41_3d_atubserdapi_ETOJ18_9	3D	No
Ojap_exp41_3d_atubserdapi_ETOJ18_10	3D	No
Ojap_exp41_3d_atubserdapi_ETOJ18_11	3D	No
Ojap_exp41_Ojap22-14-12_atubserdapi__10_3d	3D	No
Ojap_exp41_Ojap22-14-12_atubserdapi__11_3d	3D	No
Exp42_Ojap_ETOJ06_Nov22-27_Well1_FVRIamide_aTub400_2	3D	No
Oj3dL_V9	3D	No
Ojap4508_5_stG-H_aTSP	4D	No
Ojap4513_3_stK-J_tTFP	4D	No
Ojap4521_31_stJ_aTSP	4D	No
Ojap_5d_atubserdapi_4_01	4D	No
Ojap_exp40_3d_atubserdapi_10	4D	No
Ojap_exp41_Ojap22-14-12_atubserdapi__5_4d	4D	No
Ojap4508_1stH_aTSP	4D	Yes
Ojap4513_13_st4D_aTSP	4D	Yes
Ojap4513_16_stJ_4D_aTSP	4D	Yes
HCR11_FoxAB2_atub_D4_29	4D	Yes
HCR11_FoxAB2_atub_D5_gut_6	4D	Yes
HCR11_FoxAB2_atub_D4_30_flat	4D	No
HCR11_FoxAB2_atub_D4_33_flat	4D	No
HCR10_Ojap_B1FoxA4_B2GATA4_atub__D4_9	4D	Yes
HCR10_Ojap_B1FoxA4_B2GATA4_atub__D4_signal_22	4D	No
HCR6_ojap_B1-FoxA4_B2-Wnt4_atub_5D_7	4D	Yes
HCR6_ojap_B1-GSC_B2-Foxa_atub_5D_6	4D	Yes
Exp44_Ojap_5D_AKH_aTub_2.im	4D	Yes
Exp44_Ojap_5D_Dgy-AT_aTub_6	4D	No
Exp44_Ojap_5D_NPY_aTub_5	4D	No
Exp44_Ojap_5D_MM1_aTub_1	4D	No
Exp44_Ojap_5D_Pdu-MLD_aTub_3	4D	No
Exp44_Ojap_5D_Pdu-RGWamide_aTub_2	4D	Yes
Exp44_Ojap_5D_MM1_aTub_2	4D	Yes
Ojap4508_2_stI_early5D_atubfmrfphal	5D	No
Ojap4508_3._stI_aTSP	5D	No
Ojap4508_4_stI_aTFP	5D	No
Oj5dL_VIIF_testVII0821_autoZwithoutsplineinterpolation	5D	No
Oj5dL_VIIF4	5D	No
Oj5dL_VIIF8	5D	No
Oj5dL_VIIS6	5D	No
Ojap_5d_atubserdapi_1	5D	No
Ojap_5d_atubserdapi_3	5D	No
Ojap_exp37_5d_atubserdapi_5	5D	No
Ojap_exp40_3d_atubserdapi_1	5D	No
Exp42_Ojap_ETOJ06_Nov22-27_Well1_FVRIamide_aTub400_4good	5D	No
Exp42_Ojap_ETOJ06_Nov22-27_Well1_FVRIamide_aTub400_5	5D	No
Exp42_Ojap_ETOJ06_Nov22-27_Well2_FVRIamide1000_aTub800_2good	5D	No
Exp42_Ojap_ETOJ06_Nov22-27_WellA_MIP316_328_aTub400_2	5D	No
Exp42_Ojap_ETOJ06_Nov22-27_WellA_MIP316_328_aTub400_5	5D	No
Exp42_Ojap_ETOJ06_Nov22-27_WellB_MIP316_aTub800_1	5D	No
Exp42_Ojap_ETOJ06_Nov22-27_WellB_MIP316_aTub800_2	5D	No
Exp42_Ojap_ETOJ06_Nov22-27_WellB_MIP316_aTub800_6	5D	No
Exp42_Ojap_ETOJ06_Nov22-27_WellC_MIP328_aTub1600_2	5D	No
Exp42_Ojap_ETOJ06_Nov22-27_WellC_MIP328_aTub1600_5	5D	No
Exp42_Ojap_ETOJ06_Nov22-27_WellZ_Ser800_aTub800_3good	5D	No
Exp42_Ojap_ETOJ06_Nov22-27_WellZ_Ser800_aTub800_5good	5D	No
Ojap4513_17_stJ_tTFP	5D	Yes
Ojap4513_18_5D_stJ_tTFP	5D	Yes
Ojap4521_24_stJ_aTSP	5D	Yes
Oj5dL_V16	5D	Yes
Oj5dLVIIF1	5D	Yes
Oj5dL_VIIF6	5D	Yes
Oj5dL_VIIS4	5D	Yes
Oj5dL_VIIS5	5D	Yes
Oj5dL_VIIS8	5D	Yes
Ojap_exp37_5d_atubserdapi_2	5D	Yes
Ojap_exp40_3d_atubserdapi_4_5d	5D	Yes
Ojap_exp40_3d_atubserdapi_6_5d_ventrolateral	5D	Yes
Ojap_exp40_3d_atubserdapi_8	5D	Yes
Ojap_exp40_3d_atubserdapi_9	5D	Yes
Ojap_exp40_3d_atubserdapi_12_bis_PERFECT_GUT	5D	Yes
Exp42_Ojap_ETOJ06_Nov22-27_Well1_FVRIamide_aTub400_3	5D	Yes
Exp42_Ojap_ETOJ06_Nov22-27_Well1_FVRIamide_aTub400_6	5D	Yes
Exp42_Ojap_ETOJ06_Nov22-27_WellA_MIP316_328_aTub400_4	5D	Yes
Exp42_Ojap_ETOJ06_Nov22-27_WellC_MIP328_aTub1600_4	5D	Yes
Exp42_Ojap_ETOJ06_Nov22-27_WellC_MIP328_aTub1600_6	5D	Yes
Exp42_Ojap_ETOJ06_Nov22-27_WellZ_Ser800_aTub800_2good	5D	Yes
Ojap_e-fem_atubserdapi_1	earlyFemale	Yes
Ojap_e-fem_atubserdapi_4	earlyFemale	Yes
Ojap_e-fem_atubserdapi_5	earlyFemale	Yes
Ojap_E_male_atubserdapi_1	earlyMale	No
Ojap_emale_atubserdapi_2_01	earlyMale	No
Ojap_emale_atubserdapi_5_60x	earlyMale	No
Ojap4513_1_stK_tTFP	earlyMale	No
Ojap4513_2_stK_tTFP	earlyMale	No
Ojap4513_5_stK2_aTSP	earlyMale	No
Ojap4513_6_stK1_aTSP	earlyMale	No
Ojap4513_7_stK_aTSP	earlyMale	No
Exp42_Ojap_ETOJ06_Nov22-27_WellA_MIP316_328_aTub400_1	earlyMale	No
HCR5_eF_3D_Ojap22-24_ETOJ18_B1-FOXA4_B2-Wnt4_aTub_5_eFugly.ims	earlyFemale	Yes
HCR5_eF_3D_Ojap22-24_ETOJ18_B1-FOXA4_B2-Wnt4_aTub_13.ims	earlyFemale	Yes
HCR5_eF_3D_Ojap22-24_ETOJ18_B1-GATA4_B2-Wnt4A_4_ef.ims	earlyFemale	Yes
HCR5_eF_3D_Ojap22-24_ETOJ18_B1-GATA4_B2-Wnt4A_5_ef.ims	earlyFemale	Yes
HCR5_eF_3D_Ojap22-24_ETOJ18_B1-GATA4_B2-Wnt4A_6_ef.ims	earlyFemale	Yes
HCR5_eF_3D_Ojap22-24_ETOJ18_B1-GSC_B2-FoxA_aTub_5_eF.ims	earlyFemale	Yes
HCR5_eF_3D_Ojap22-24_ETOJ18_B1-GSC_B2-FoxA_aTub_6_eF.ims	earlyFemale	Yes
HCR5_eF_3D_Ojap22-24_ETOJ18_B1-GSC_B2-FoxA_aTub_7_eF.ims	earlyFemale	Yes
HCR5_eF_3D_Ojap22-24_ETOJ18_B1-GSC_B2-FoxA_aTub_8_eF.ims	earlyFemale	Yes
HCR5_eF_3D_Ojap22-24_ETOJ18_B3-GATA3_594aTub_3.ims	earlyFemale	Yes
HCR5_eF_3D_Ojap22-24_ETOJ18_B3-GATA3_594aTub_3.ims	earlyFemale	Yes
HCR5_eF_3D_Ojap22-24_ETOJ18_B3-GATA3_594aTub_12.ims	earlyFemale	Yes
HCR6_ojap_B1-FoxA4_B2-Wnt4_atub_eMale_8_2.ims	earlyMale	No
HCR6_ojap_B1-GATA4_B2-Wnt4A_atub_eMale_6.ims	earlyMale	No
HCR6_ojap_B1-GSC_B2-Foxa_atub_eM_7.ims	earlyMale	No
HCR6_ojap_B3-GATA3_594aTub_eM_1.ims	earlyMale	No
ETOj11-4_4palpfemale_01	lateFemale	No
ETOj12-1_slow4pFemale	lateFemale	No
ETOj20_adultfemale_02	lateFemale	No
Ojap4521_20_stK3_aTSP	LateMale	No
Ojap45XX_73_stK3_aTS	LateMale	No
Ojap4521_22_stK0_aTSP	LateMale	No

## Sheet: HCR_SexGut_count
Sample_name	Stage	Gut	GB3 signal	CA signal	ZAN signal
HCR9_Ojap_5D_B1NJ16S_B2hemoB_atub_1	5D	No	No
HCR9_Ojap_5D_B1NJ16S_B2hemoB_atub_2_01	5D	No	No
HCR9_Ojap_5D_B1NJ16S_B2hemoB_atub_3	5D	Yes	Yes
HCR9_Ojap_5D_B1NJ16S_B2hemoB_atub_5	5D	Yes	Yes
HCR9_Ojap_5D_B1NJ16S_B2hemoB_atub_6	5D	No	No
HCR9_Ojap_5D_B1NJ16S_B2hemoB_atub_7	5D	No	No
HCR9_Ojap_5D_B1NJ16S_B2hemoB_atub_8	5D	Yes	Yes
HCR9_Ojap_5D_B1NJ16S_B2hemoB_atub_9	5D	Yes	Yes
HCR9_Ojap_5D_B1NJ16S_B2hemoB_atub_13	5D	Yes	Yes
HCR9_Ojap_5D_B1NJ16S_B2hemoB_atub_14	5D	Yes	Yes
HCR9_Ojap_5D_B1NJ16S_B2hemoB_atub_15	5D	Yes	Yes
HCR9_Ojap_5D_B1NJ16S_B2hemoB_atub_16	5D	Yes	Yes
HCR9_Ojap_5D_B1NJ16S_B2hemoB_atub_18	5D	Yes	Yes
HCR9_Ojap_5D_B1NJ16S_B2hemoB_atub_19	5D	Yes	Yes
HCR9_Ojap_5D_B1NJ16S_B2hemoB_atub_24	5D	No	No
HCR13_Ojap_B1_GSC_B2_HemoB_atub_eFem_12	5D	Yes	Yes
HCR9_Ojap_5D_B1NJ16S-NS_B2CA_atub_1	5D	Yes		Yes
HCR9_Ojap_5D_B1NJ16S-NS_B2CA_atub_3	5D	Yes		Yes
HCR9_Ojap_5D_B1NJ16S-NS_B2CA_atub_9	5D	Yes		Yes
HCR14_B1FemR84_B2CA_5DFemale_1	5D	Yes		Yes
HCR14_B1FemR84_B2CA_5DFemale_3	5D	Yes		Yes
HCR14_B1FemR84_B2CA_5DFemale_4	5D	Yes		Yes
HCR14_B1FemR84_B2CA_5DFemale_5	5D	Yes		Yes
HCR14_B1FemR84_B2CA_5DFemale_10	5D	Yes		Yes
HCR14_B1FemR84_B2CA_5Dmale_2_bisjan	5D	No		No
HCR14_B1FemR84_B2CA_5Dmale_9_jan	5D	No		No
HCR14_B1FemR84_B2CA_5Dmale_6	5D	No		No
HCR12_atub488_B2_MaleR_B3_ZonaD_5Dfemale_10_gut_01	5D	Yes			No
HCR12_atub488_B2_MaleR_B3_ZonaD_5Dfemale_18	5D	Yes			No
HCR12_atub488_B2_MaleR_B3_ZonaD_5Dmale_6	5D	No			Yes
HCR14_atub488_B2MaleR60_B3Zan_5D_1	5D	No			Yes
HCR14_atub488_B2MaleR60_B3Zan_5D_7	5D	Yes			No
HCR14_atub488_B2MaleR60_B3Zan_5D_female_5	5D	Yes			No
HCR14_atub488_B2MaleR60_B3Zan_5D_female_10	5D	Yes			No
HCR14_atub488_B2MaleR60_B3Zan_5D_female_11	5D	Yes			No
HCR14_atub488_B2MaleR60_B3Zan_5D_female_15	metamorphosing	No			Yes
HCR15_Ojap_atub488_B2-DPCD_B3-Zan_5D_2	5D	No			No
HCR15_Ojap_atub488_B2-DPCD_B3-Zan_5Dearly_5	5D	Yes			No
HCR15_Ojap_atub488_B2-DPCD_B3-Zan_5Dfem_1	5D	Yes			No
HCR15_Ojap_atub488_B2-DPCD_B3-Zan_5Dfem_6	5D	Yes			No
HCR15_Ojap_atub488_B2-DPCD_B3-Zan_5Dfem_7	5D	Yes			No
HCR15_Ojap_atub488_B2-DPCD_B3-Zan_5Dfem_11good	5D	Yes			No
HCR15_Ojap_atub488_B2-DPCD_B3-Zan_5Dfem_12good	5D	Yes			No
HCR15_Ojap_atub488_B2-DPCD_B3-Zan_5Dfem_14	5D	Yes			No
HCR15_Ojap_atub488_B2-DPCD_B3-Zan_5Dfem_flamecell_9	5D	Yes			No
HCR16_Ojap_atub488_B2-GLB3_B3-Zan_5D	5D	No			Yes

## Sheet: Gut_measurement
Sample name	Stage (days)	Stage	length top-botomm_straight_line (um)	length of the gut (um)	ratio body length/gut length	Individula % of ratio body length/ gut length	Mean %	width
Exp47_fem1w4d_MIP_atub_1_20x	11dpi	2P gut	413.297	262.33	1.57549	63.4725		2.98267
Ojap4527_36_stN-O_aTFP	11dpi	2P gut	222.06	160.67	1.38209	72.3543
Ojap4527_37_stN-O_aTFP	11dpi	2P gut	271.7	195	1.39333	71.7703	69.0767
Ojap_5Dfem_DAPI_Tub_1	5dpi	2P gut	120.932	72.368	1.67107	59.8419		2.00667
Ojap_6Dfem_DAPI_Tub_3	6dpi	2P gut	120.953	72.693	1.66389	60.1002
Ojap_7Dfem_DAPI_Tub_1	7dpi	2P gut	116.4	73.3	1.58799	62.9725
ETOj08-2_2palpFemale_01		2P gut	154.293	90.256	1.7095	58.4965	60.4949
HCR11_FoxAB2_atub_eFem_8		early Metamorp	109.278	45.433	2.40526	41.5756		2.52067
Ojap4521_23_st_aTSP_2023-06-22T17		early Metamorp	91.8	26.8	3.42537	29.1939
Ojap4518_86_stO_aTFP		early Metamorp	115.802	56.653	2.04406	48.9223	39.0133
Exp42_Ojap_ETOJ06_Nov22-27_WellZ_Ser800_aTub800		5D	126.4	31.4	4.02548	24.8418
HCR11_FoxAB2_atub_D5_gut_1		5D	113.199	39.602	2.85842	34.9844		3.027
HCR9_Ojap_5D_B1NJ16S_B2hemoB_atub_15_female_SIGNAL		5D	111.248	31.189	3.5669	28.0356	28.9905
Sample name	Stage		mouth opening diameter (um)	tube diameter (um)	mouth diameter (um)	number of cells around the mouth
HCR11_FoxAB2_atub_D5_gut_9	5D					8
HCR11_FoxAB2_atub_D5_gut_5	5D					6
Exp44_Ojap_5D_NPY_aTub_1	5D		6.5	3.2	4.6	8
Ojap_HCR4_WellA_HCRthenIF_TPH-B1_Ser_aTub_7	5D				4.8	5
Exp42_Ojap_ETOJ06_Nov22-27_WellZ_Ser800_aTub800_2	5D				4.1
Mean					4.49015	6.6195
SD					0.360555

## Sheet: HCR_sex ratio
HCR and individual mother batch	number of larvae	GLB3 signal	Zan signal	no signal	GLB3 (1:1 expected)	Zan (1:1 expected)
batch 1	91	54	35	2	44.5	44.5
batch 2	65	27	35	3	31	31
batch 3	19	8	11	0	9.5	9.5
batch 4	21	13	8	0	10.5	10.5
HCR and individual mother batch	Percentage of female
batch 1	59.3407
batch 2	41.5385
batch 3	42.1053
batch 4	61.9048
mean	51.2223
sd	9.44616
Chi.Sqaure.test	0.0802156
