# Supplementary material for: Predetermined sex revealed by a female transient gut in non-feeding larvae of Osedax (Siboglinidae, Annelida)
Source: EvoDevo. 2025 Aug 26;16:15. doi: 10.1186/s13227-025-00251-9 (PMC12382133; doi:10.1186/s13227-025-00251-9)
Supplement: Supplementary file 3 — Supplementary Material 3 [file 13227_2025_251_MOESM3_ESM.xlsx]

## Sheet: Probes_target
Gene_name	species	Trinity_ID	Amplifier	Hairpin wavelength (nm)	cDNA_seq
FoxA	Osedax japonicus	Ojap_12147_c0_g2	B2	546	TCAACGCAGAGTACGGGGATGACCACCCCTTCTCCATCCCTCGATGCCCATCTACAGCCTCCCCAACCTGGAACTCTACCGGCACACGCGTCGCAAATGCAGTTGGAACAGCAACAACTTCAACTGGACTACCAGCACCACCAACAACGCCAGCTGCACCTGGAACAACAGGCTCTGCTCGAGGTAACCTCGGGGTCCCAGAACGGGGACAGCCCCCCGTTATCTCCCAGGTCGCCCGTTTCCGGTAATCAGAACTCCTGTGCGGGCAAGTACCAGAGACGCGACTACGCGCAAACTAAACCTCCCTACTCTTACATCTCCCTGATCACGTTGTCCGTGCAAAACTCCACAAGTAAGATGTGTACCTTGAACGAGATCTACCAGTTCATCATGGAACTG…
GSC	Osedax japonicus	Ojap_1633_c3_g1	B1	488	TGGCTGCAGCTCTGACTCATCACGCTCAGCAACAACAACAACAACAACACCTCCAACCTCCGCACGCCGCCATTGCTAACCACGCCCCCTCGACTTCGCAACGCCCGCCTCACCGCGTTACCCCGGCAACCGGGTATCCTAGTAACGCCAATCACGCTTTCTTGCCGGTGGAGATTCTCAGAGCTGCAGCCGCCAGTATCGTCAACCACAAACGTAAGAGGAGACACAGAACTATTTTCAGCGAGGAGCAATTGGAGGAATTGGAGAGGACTTTCTCGATGACTCATTACCCGGATGTCCTTCTCAGGGAAACGTTGGCCTTGAAAGTAGATCTAAAGGAAGAAAGAGTCGAGGTTTGGTTTAAGAATAGAAGAGCTAAATGGAGAAAAATAAAGAGAG…
WntA	Osedax japonicus	Ojap_5228_c0_g2	B2	546	ATGGCCTTTAGCATGATATTCCTATTATTAACGGGATTTACAACTGTCACATGTACCTGGTGGTACCTAGGGATATCGGGAGTGGCATACAACCAAATGTCCACGAATTACAGGGATCGCTGTAGGAGCTTGGATATGATAGTACCGAAACAGAGGAGGATGTGTGCCAGGAATAAAAATGTGATGGACATCGTGTCCTCCGGAGCAGCCCTCGGCATCAAGGAATGTCAGAAACAGTTCAAATCCAGACGTTGGAACTGCACGGTGTTTAACAATACCCACGTGTTCGGTCACGTGTTGAAACTAGAAACTCGAGAGAAAGCATTCATCCATGCCATATCATCGGCAGCCGTCATGCACTCCATAGTGAAGGCCTGCGCCAAGGGTACGCTGTCCCTG…
GataB1	Osedax japonicus	Ojap_10785_c0_g1	B2	546	CTATTCACTGCCCCACATGATCACCTCTCTATAATTACCAGATCACCGATCATGACCTCCCAATACTATAACCACGTGACCCCTGACCTTCAACCTGCATATTATTCACTTCCGGCCACTCAAGAACAAGTCAATTACAGTGATACCAACGTGATCGGCGTAACCCAGAACTGGTGCCAGGAAGCAGTTCCCACTTCCGGTATGACCACCCCTTTGTCCACGCCCGCTTGCAATTTAGCCCCGCCCACGACAACTTTAACCACGCCCCCGGTGGCTATGGTGACTAGCGCACCGGCTACGCCCGCCACAACCCTGGCCCCGCCCCCTTCGGCGCCCGTGGAACCCGCTTACCAATGGAGGCCAGAGTACAACACCGGCCACGGTCAAGGTGCTGCCAAT…
GLB3 (hemoB)	Osedax japonicus	Ojap_20494_c0_g1	B2	546	AGACAGTATCAACGCAGAGTACGGGGCACTCAACGTCAGAATATATTGAACGCTGTGAGCGGGAGCCACCCTACAGACTAATAATGAAATTCACAATAATCGCTGTTTTGGCCGTGTGCGTTGTTGGCAGCATGGGAGTCAAGTACTGTTCGTACGAGGATGCTGAAGACGTCCTCTCCAACTGGAACAGCATGATGGACGGAGGAAACACCGCCCCCTACATGTTGGCCATCTTCAAAGAAGTCTTCAAGAAGATGTACGCTAACCACCCTGAAACCGTTGAACTGTTCAACCGAGTGAACGTTGCCGATTTGGATTCCCCCAAGTACCAAGCTCACGTCCTCCGTGTCGCCAACGCCTTCGACGACGTCCTCAACAAACTGCACAGCCATCAGGTCG…
CA	Osedax japonicus	Ojap_18712_c10_g1	B2	546	TATCAACGCAGAGTACGGGACACTACTTCTTCGTCATGAGATCCAGTCCTGTACTCGTGGTGTTGTTCTGCGCATATGCGGCGGTGGCTAGCAATGATTTCACATACAAGAACAAGGATTTCTGGTCCGGAGTGTGTAAGCTGGGACTTGAACAGTCGCCGGTTGATCTGAGCGCAATCAACGCTACCTACTACGGAAACTTGAGACAACCTCTAAAAATCAGTCCCGAAGTTGCAACCAAAGTCAGCATGACCAATAATGGACATTCCGTTGTAGTATCAACTAAAGACGAGATTATCTTCAGTGGTCTGGGACTACGTAATAACTACAAACTTGCCCAGCTTCACTTCCATTTCGGATCCAACGTCATGCAAGGTAGTGAGCATACCATTTCCGGTC…
Zan	Osedax japonicus	Ojap_2409_c0_g1	B3	633	ATGACAATTCATAATCAAAAGATAATCTCTGAAATGGGGAAAAAAATAAATGCGAAAACAATGAGGAAAATGAACAAACCCGGAAAAACGGGAAAAAATGCTTCCGAGAAAAAAGTAGTCAATCCACCGGATGCAACTGTCAAACCATTCTTGTATCGTACCACCGCGAAGGAGAGGGGTAAAATCTATAGCAAAGCCATGGCGTTGGTGAACGAAAGTATAAAGAACAAGAATAAAGACAAGGGAGGAAACTGCCAACTCTACGAAATGATTTCAGAAATAGAACTAATGGTCATCAAGGCATGCGGATATCTACACGAAACCAAGCGCAAGCCGATCAACGCTTTTTTCAAACACGGCAACGAATCCAAGAGTTACGCGCGAAACGGTTTAAACAAG…
16S	Oceanospirrilales		B1	488	tgatcctggctcagattgaacgctggcggcaggcttaacacatgcaagtcgagcggtaacagagagtagcttgctactttgctgacgagcggcggacgggtgagtaacgcgtaggaatctgcctggtagtgggggatagcccagagaaatttggattaataccgcatacgccctacgggggaaaggaggggatcttcggacctttcgctatcagatgagcctgcgtgagattagcttgttggtgaggtaaaggctcaccaaggcgacgatctctagctggtctgagaggatgatcagccacactgggactgagacacggcccagactcctacgggaggcagcagtggggaatattgcacaatgggggaaaccctgatgcagccatgccgcgtgtgtgaa…

## Sheet: HCR_Probes
Pool name	Sequence
B2_Ojap_GataB1__21_Dla0	CCTCGTAAATCCTCATCAaaATTGGAAGGTTTCAGATCCACGCTC
B2_Ojap_GataB1__21_Dla0	TTAACAATTGGTAAGGATGGCATTGaaATCATCCAGTAAACCGCC
B2_Ojap_GataB1__21_Dla0	CCTCGTAAATCCTCATCAaaTAGGAATTGCATATTGGTACTTGTT
B2_Ojap_GataB1__21_Dla0	ACCGTTTGAGTTGGGTGTATTTTCTaaATCATCCAGTAAACCGCC
B2_Ojap_GataB1__21_Dla0	CCTCGTAAATCCTCATCAaaGTGACGTGTTTGTAAGGAGGCGTGG
B2_Ojap_GataB1__21_Dla0	GGGGGCGTGGCTTGTTTGTAAGGAGaaATCATCCAGTAAACCGCC
B2_Ojap_GataB1__21_Dla0	CCTCGTAAATCCTCATCAaaATGCTGGTAATTGAGTTGGAAACAC
B2_Ojap_GataB1__21_Dla0	GTTCGAAGCTAGATCCCGATACATCaaATCATCCAGTAAACCGCC
B2_Ojap_GataB1__21_Dla0	CCTCGTAAATCCTCATCAaaGGTTGATTGGATATCAGTCTTGATT
B2_Ojap_GataB1__21_Dla0	TTCGGGTAACATCACTGATGGAAGAaaATCATCCAGTAAACCGCC
B2_Ojap_GataB1__21_Dla0	CCTCGTAAATCCTCATCAaaTTCTTTGGTTTCCTCTTGCGTCGTT
B2_Ojap_GataB1__21_Dla0	TCTTGTATAGGGAAAGCTGGTTGAGaaATCATCCAGTAAACCGCC
B2_Ojap_GataB1__21_Dla0	CCTCGTAAATCCTCATCAaaTGTTGATACCATGCAGCTTGTAGTA
B2_Ojap_GataB1__21_Dla0	GAGTGTCCTTCCTCATAGTGGCAGGaaATCATCCAGTAAACCGCC
B2_Ojap_GataB1__21_Dla0	CCTCGTAAATCCTCATCAaaTTCGTTGTTACGTCTCCACAGCGTG
B2_Ojap_GataB1__21_Dla0	ACCGCAAGCGTTACATACACCCAGAaaATCATCCAGTAAACCGCC
B2_Ojap_GataB1__21_Dla0	CCTCGTAAATCCTCATCAaaGATTCAGACTTGCGGGAACTCAAAC
B2_Ojap_GataB1__21_Dla0	GATGTGGTGTGGCAGTTCACGCAGAaaATCATCCAGTAAACCGCC
B2_Ojap_GataB1__21_Dla0	CCTCGTAAATCCTCATCAaaGTCCGTTCATTTTCTGATACAGACC
B2_Ojap_GataB1__21_Dla0	TAGGAGTTTTCAACATGGGTCTATTaaATCATCCAGTAAACCGCC
B2_Ojap_GataB1__21_Dla0	CCTCGTAAATCCTCATCAaaATCTCTCCTCCAAAGGGGCGTGGTT
B2_Ojap_GataB1__21_Dla0	GGCGTTACATAAGTAGTGACCAGTTaaATCATCCAGTAAACCGCC
B2_Ojap_GataB1__21_Dla0	CCTCGTAAATCCTCATCAaaTCGCACATCATCTCCGACATGTGCG
B2_Ojap_GataB1__21_Dla0	GAGGAACAGTTCACACACTCTCGACaaATCATCCAGTAAACCGCC
B2_Ojap_GataB1__21_Dla0	CCTCGTAAATCCTCATCAaaGGTTTAGTTGGGCTGGATCGCAGTA
B2_Ojap_GataB1__21_Dla0	CTGAGTGTCTTTGGTACATGTTGTAaaATCATCCAGTAAACCGCC
B2_Ojap_GataB1__21_Dla0	CCTCGTAAATCCTCATCAaaTCTGGGGTAAAGATTGGCAGCACCT
B2_Ojap_GataB1__21_Dla0	TTTGGCTTGTTCCGGGTAACTTTGCaaATCATCCAGTAAACCGCC
B2_Ojap_GataB1__21_Dla0	CCTCGTAAATCCTCATCAaaCATTGGTAAGCGGGTTCCACGGGCG
B2_Ojap_GataB1__21_Dla0	CCGTGGCCGGTGTTGTACTCTGGCCaaATCATCCAGTAAACCGCC
B2_Ojap_GataB1__21_Dla0	CCTCGTAAATCCTCATCAaaGCGTAGCCGGTGCGCTAGTCACCAT
B2_Ojap_GataB1__21_Dla0	AAGGGGGCGGGGCCAGGGTTGTGGCaaATCATCCAGTAAACCGCC
B2_Ojap_GataB1__21_Dla0	CCTCGTAAATCCTCATCAaaGGGCGGGGCTAAATTGCAAGCGGGC
B2_Ojap_GataB1__21_Dla0	CACCGGGGGCGTGGTTAAAGTTGTCaaATCATCCAGTAAACCGCC
B2_Ojap_GataB1__21_Dla0	CCTCGTAAATCCTCATCAaaGGAACTGCTTCCTGGCACCAGTTCT
B2_Ojap_GataB1__21_Dla0	GACAAAGGGGTGGTCATACCGGAAGaaATCATCCAGTAAACCGCC
B2_Ojap_GataB1__21_Dla0	CCTCGTAAATCCTCATCAaaAATTGACTTGTTCTTGAGTGGCCGG
B2_Ojap_GataB1__21_Dla0	TTACGCCGATCACGTTGGTATCACTaaATCATCCAGTAAACCGCC
B2_Ojap_GataB1__21_Dla0	CCTCGTAAATCCTCATCAaaGGTCACGTGGTTATAGTATTGGGAG
B2_Ojap_GataB1__21_Dla0	TGAATAATATGCAGGTTGAAGGTCAaaATCATCCAGTAAACCGCC
B2_Ojap_GataB1__21_Dla0	CCTCGTAAATCCTCATCAaaAGGTGATCATGTGGGGCAGTGAATA
B2_Ojap_GataB1__21_Dla0	ATGATCGGTGATCTGGTAATTATAGaaATCATCCAGTAAACCGCC
B2_Ojap_WntA_19_Dla0	CCTCGTAAATCCTCATCAaaTTACTGCAAATGTCACATTGTACAT
B2_Ojap_WntA_19_Dla0	CAGTTGCAATAGTACTGTTGTTCCAaaATCATCCAGTAAACCGCC
B2_Ojap_WntA_19_Dla0	CCTCGTAAATCCTCATCAaaGCTTGCTCACAGTTTTCTCTATGGT
B2_Ojap_WntA_19_Dla0	AACACCATACGAATTTACACCTGCAaaATCATCCAGTAAACCGCC
B2_Ojap_WntA_19_Dla0	CCTCGTAAATCCTCATCAaaACACCCCTCAACTCCTCGACTGTAT
B2_Ojap_WntA_19_Dla0	GTATCCTCTCCCACAGCACATCAACaaATCATCCAGTAAACCGCC
B2_Ojap_WntA_19_Dla0	CCTCGTAAATCCTCATCAaaGATCCTTCTTTCTTATTCTTCTCGC
B2_Ojap_WntA_19_Dla0	TTACACCTTCGATTCTGTGTCCCCAaaATCATCCAGTAAACCGCC
B2_Ojap_WntA_19_Dla0	CCTCGTAAATCCTCATCAaaGGTCTCTTTTGGAAGGAGTTTTCTG
B2_Ojap_WntA_19_Dla0	AATCAGGCGAGTCTTCCGTATATACaaATCATCCAGTAAACCGCC
B2_Ojap_WntA_19_Dla0	CCTCGTAAATCCTCATCAaaTCTCTTTCTTTTGGTTGCTTTATTG
B2_Ojap_WntA_19_Dla0	CTTAAGTATGGGCATAATGGAATGGaaATCATCCAGTAAACCGCC
B2_Ojap_WntA_19_Dla0	CCTCGTAAATCCTCATCAaaAACCTGTTCTTCAGCGCGCTGCCTA
B2_Ojap_WntA_19_Dla0	TTGAATTTAACCTTGTAAGCGCCGTaaATCATCCAGTAAACCGCC
B2_Ojap_WntA_19_Dla0	CCTCGTAAATCCTCATCAaaAGATCTTGACCGCGCAGGAACCGCT
B2_Ojap_WntA_19_Dla0	CTCCGAAGTCGGCCACCTCCTTCCAaaATCATCCAGTAAACCGCC
B2_Ojap_WntA_19_Dla0	CCTCGTAAATCCTCATCAaaCTTCCGTTTCACCATCTTACGTCCG
B2_Ojap_WntA_19_Dla0	CCCGTGACACTTGCACACCAACTTCaaATCATCCAGTAAACCGCC
B2_Ojap_WntA_19_Dla0	CCTCGTAAATCCTCATCAaaGCTGGCATCACACCATTATCACCAG
B2_Ojap_WntA_19_Dla0	GCGTTGTTCCACAGATTCACAAGTTaaATCATCCAGTAAACCGCC
B2_Ojap_WntA_19_Dla0	CCTCGTAAATCCTCATCAaaCATACCGTGTGTCGTGAGAGCAACC
B2_Ojap_WntA_19_Dla0	CCACGAACTGTCGAGTGAACACAGCaaATCATCCAGTAAACCGCC
B2_Ojap_WntA_19_Dla0	CCTCGTAAATCCTCATCAaaCTGCGTGTTTGTGTCACAGGAGCAC
B2_Ojap_WntA_19_Dla0	CCATTTAAAATTAGCGTTAGCTGATaaATCATCCAGTAAACCGCC
B2_Ojap_WntA_19_Dla0	CCTCGTAAATCCTCATCAaaACTATGGAGTGCATGACGGCTGCCG
B2_Ojap_WntA_19_Dla0	GACAGCGTACCCTTGGCGCAGGCCTaaATCATCCAGTAAACCGCC
B2_Ojap_WntA_19_Dla0	CCTCGTAAATCCTCATCAaaGAGTTTCTAGTTTCAACACGTGACC
B2_Ojap_WntA_19_Dla0	ATATGGCATGGATGAATGCTTTCTCaaATCATCCAGTAAACCGCC
B2_Ojap_WntA_19_Dla0	CCTCGTAAATCCTCATCAaaGTTCCAACGTCTGGATTTGAACTGT
B2_Ojap_WntA_19_Dla0	CACGTGGGTATTGTTAAACACCGTGaaATCATCCAGTAAACCGCC
B2_Ojap_WntA_19_Dla0	CCTCGTAAATCCTCATCAaaCCGGAGGACACGATGTCCATCACAT
B2_Ojap_WntA_19_Dla0	TGACATTCCTTGATGCCGAGGGCTGaaATCATCCAGTAAACCGCC
B2_Ojap_WntA_19_Dla0	CCTCGTAAATCCTCATCAaaTCGGTACTATCATATCCAAGCTCCT
B2_Ojap_WntA_19_Dla0	TATTCCTGGCACACATCCTCCTCTGaaATCATCCAGTAAACCGCC
B2_Ojap_WntA_19_Dla0	CCTCGTAAATCCTCATCAaaGTTGTATGCCACTCCCGATATCCCT
B2_Ojap_WntA_19_Dla0	GCGATCCCTGTAATTCGTGGACATTaaATCATCCAGTAAACCGCC
B2_Ojap_WntA_19_Dla0	CCTCGTAAATCCTCATCAaaAATCCCGTTAATAATAGGAATATCA
B2_Ojap_WntA_19_Dla0	TACCACCAGGTACATGTGACAGTTGaaATCATCCAGTAAACCGCC
B2_Ojap_FoxA_8_Dla0	CCTCGTAAATCCTCATCAaaGGAGTTTTGCACGGACAACGTGATC
B2_Ojap_FoxA_8_Dla0	CTCGTTCAAGGTACACATCTTACTTaaATCATCCAGTAAACCGCC
B2_Ojap_FoxA_8_Dla0	CCTCGTAAATCCTCATCAaaTGCGCGTAGTCGCGTCTCTGGTACT
B2_Ojap_FoxA_8_Dla0	GAGATGTAAGAGTAGGGAGGTTTAGaaATCATCCAGTAAACCGCC
B2_Ojap_FoxA_8_Dla0	CCTCGTAAATCCTCATCAaaCGGGCGACCTGGGAGATAACGGGGG
B2_Ojap_FoxA_8_Dla0	CCGCACAGGAGTTCTGATTACCGGAaaATCATCCAGTAAACCGCC
B2_Ojap_FoxA_8_Dla0	CCTCGTAAATCCTCATCAaaCTCGAGCAGAGCCTGTTGTTCCAGG
B2_Ojap_FoxA_8_Dla0	GTCCCCGTTCTGGGACCCCGAGGTTaaATCATCCAGTAAACCGCC
B2_Ojap_FoxA_8_Dla0	CCTCGTAAATCCTCATCAaaTCCAGTTGAAGTTGTTGCTGTTCCA
B2_Ojap_FoxA_8_Dla0	AGCTGGCGTTGTTGGTGGTGCTGGTaaATCATCCAGTAAACCGCC
B2_Ojap_FoxA_8_Dla0	CCTCGTAAATCCTCATCAaaTTCCAGGTTGGGGAGGCTGTAGATG
B2_Ojap_FoxA_8_Dla0	GCATTTGCGACGCGTGTGCCGGTAGaaATCATCCAGTAAACCGCC
B2_Ojap_FoxA_8_Dla0	CCTCGTAAATCCTCATCAaaTCATCCCCGTACTCTGCGTTGA
B2_Ojap_FoxA_8_Dla0	ATCGAGGGATGGAGAAGGGGTaaATCATCCAGTAAACCGCC
B2_Ojap_FoxA_8_Dla0	CCTCGTAAATCCTCATCAaaAGTTCCATGATGAACTGGTA
B2_Ojap_FoxA_8_Dla0	TATCAACGCAGAGTACGGGaaATCATCCAGTAAACCGCC
B1_Ojap_GSC_11_Dla0	GAGGAGGGCAGCAAACGGaaAAATATATATTCACAAATGATATAA
B1_Ojap_GSC_11_Dla0	TAAAGCTAACATATTTAATTATAAAtaGAAGAGTCTTCCTTTACG
B1_Ojap_GSC_11_Dla0	GAGGAGGGCAGCAAACGGaaGAAAATTAACAGACGATTATTCAGA
B1_Ojap_GSC_11_Dla0	CATAAAACGTGGATATATTATATCTtaGAAGAGTCTTCCTTTACG
B1_Ojap_GSC_11_Dla0	GAGGAGGGCAGCAAACGGaaTGGTAAACAACTAAATTCCTCATTA
B1_Ojap_GSC_11_Dla0	TGTATCGCTCCTTGTACACAAAGACtaGAAGAGTCTTCCTTTACG
B1_Ojap_GSC_11_Dla0	GAGGAGGGCAGCAAACGGaaCTTGCATTTTGTTCTCTCTTTATTT
B1_Ojap_GSC_11_Dla0	GATGGCAGACTGGATAAATTGCACAtaGAAGAGTCTTCCTTTACG
B1_Ojap_GSC_11_Dla0	GAGGAGGGCAGCAAACGGaaAAACCTCGACTCTTTCTTCCTTTAG
B1_Ojap_GSC_11_Dla0	TCCATTTAGCTCTTCTATTCTTAAAtaGAAGAGTCTTCCTTTACG
B1_Ojap_GSC_11_Dla0	GAGGAGGGCAGCAAACGGaaAAGGACATCCGGGTAATGAGTCATC
B1_Ojap_GSC_11_Dla0	TACTTTCAAGGCCAACGTTTCCCTGtaGAAGAGTCTTCCTTTACG
B1_Ojap_GSC_11_Dla0	GAGGAGGGCAGCAAACGGaaTCCTCGCTGAAAATAGTTCTGTGTC
B1_Ojap_GSC_11_Dla0	AAAGTCCTCTCCAATTCCTCCAATTtaGAAGAGTCTTCCTTTACG
B1_Ojap_GSC_11_Dla0	GAGGAGGGCAGCAAACGGaaCGGCTGCAGCTCTGAGAATCTCCAC
B1_Ojap_GSC_11_Dla0	TCTTACGTTTGTGGTTGACGATACTtaGAAGAGTCTTCCTTTACG
B1_Ojap_GSC_11_Dla0	GAGGAGGGCAGCAAACGGaaATACCCGGTTGCCGGGGTAACGCGG
B1_Ojap_GSC_11_Dla0	CAAGAAAGCGTGATTGGCGTTACTAtaGAAGAGTCTTCCTTTACG
B1_Ojap_GSC_11_Dla0	GAGGAGGGCAGCAAACGGaaTGGTTAGCAATGGCGGCGTGCGGAG
B1_Ojap_GSC_11_Dla0	GGCGGGCGTTGCGAAGTCGAGGGGGtaGAAGAGTCTTCCTTTACG
B1_Ojap_GSC_11_Dla0	GAGGAGGGCAGCAAACGGaaGAGCGTGATGAGTCAGAGCTGCAGC
B1_Ojap_GSC_11_Dla0	GGAGGTGTTGTTGTTGTTGTTGTTGtaGAAGAGTCTTCCTTTACG
B2_Oj_hemoB_18_Dla100	CCTCGTAAATCCTCATCAaaATTAATCGAAGACTTAATATAATGT
B2_Oj_hemoB_18_Dla100	TTTTTTCTGTATTAATATATGTTTTaaATCATCCAGTAAACCGCC
B2_Oj_hemoB_18_Dla100	CCTCGTAAATCCTCATCAaaGTTGCAACGGTTGAATAACGACTCG
B2_Oj_hemoB_18_Dla100	GGTTTTGAGATGATTTCTCCCGGACaaATCATCCAGTAAACCGCC
B2_Oj_hemoB_18_Dla100	CCTCGTAAATCCTCATCAaaACTAGCCACGCCTACGCGACGTGGG
B2_Oj_hemoB_18_Dla100	GACGCACGCCAAACACTCGACGCACaaATCATCCAGTAAACCGCC
B2_Oj_hemoB_18_Dla100	CCTCGTAAATCCTCATCAaaCGCGAATTTCAGTCGATTTTGACGG
B2_Oj_hemoB_18_Dla100	TGCGTGTGTTTTGTGGGCGTGTCGTaaATCATCCAGTAAACCGCC
B2_Oj_hemoB_18_Dla100	CCTCGTAAATCCTCATCAaaACGGGTCGACAATCTTTGCCGCCGC
B2_Oj_hemoB_18_Dla100	CGGAGCCACGTACATCCGGCAAAATaaATCATCCAGTAAACCGCC
B2_Oj_hemoB_18_Dla100	CCTCGTAAATCCTCATCAaaCCGCGACTCGAGCCAATAAATTGCT
B2_Oj_hemoB_18_Dla100	CTCGAACCGGCTTCCAGTCATCCTCaaATCATCCAGTAAACCGCC
B2_Oj_hemoB_18_Dla100	CCTCGTAAATCCTCATCAaaAAGGCGGAAGTAGTCGGTACAGCAA
B2_Oj_hemoB_18_Dla100	TCGTATTACGTCACCCCACCACAAGaaATCATCCAGTAAACCGCC
B2_Oj_hemoB_18_Dla100	CCTCGTAAATCCTCATCAaaACATGGAAGAGACTCGAATCTCATC
B2_Oj_hemoB_18_Dla100	GGGAGGAACAGTCCCCGACCGTGGTaaATCATCCAGTAAACCGCC
B2_Oj_hemoB_18_Dla100	CCTCGTAAATCCTCATCAaaAAAAGGGGGCGGGGCATAGGCTATG
B2_Oj_hemoB_18_Dla100	TGCCGATATGTGCGCCGCCGCCACCaaATCATCCAGTAAACCGCC
B2_Oj_hemoB_18_Dla100	CCTCGTAAATCCTCATCAaaATACCGTCCAAAACACCGGCGACAC
B2_Oj_hemoB_18_Dla100	GTGATCGTCTAGGGAAGAGAGGCGGaaATCATCCAGTAAACCGCC
B2_Oj_hemoB_18_Dla100	CCTCGTAAATCCTCATCAaaCAAGCACAACTCCCAAAACCTTGAA
B2_Oj_hemoB_18_Dla100	TAGACCAAGAGTCTGGGTTGTAACGaaATCATCCAGTAAACCGCC
B2_Oj_hemoB_18_Dla100	CCTCGTAAATCCTCATCAaaTTTCTTTAGTCCGTTTCGTTTGGAG
B2_Oj_hemoB_18_Dla100	TTCTTCGGCGATGAAGTCGAAGTAGaaATCATCCAGTAAACCGCC
B2_Oj_hemoB_18_Dla100	CCTCGTAAATCCTCATCAaaTCTACGACCTGATGGCTGTGCAGTT
B2_Oj_hemoB_18_Dla100	GCATGGGCCAAATGGTCCAACATCTaaATCATCCAGTAAACCGCC
B2_Oj_hemoB_18_Dla100	CCTCGTAAATCCTCATCAaaCACGGAGGACGTGAGCTTGGTACTT
B2_Oj_hemoB_18_Dla100	TGAGGACGTCGTCGAAGGCGTTGGCaaATCATCCAGTAAACCGCC
B2_Oj_hemoB_18_Dla100	CCTCGTAAATCCTCATCAaaGTTGAACAGTTCAACGGTTTCAGGG
B2_Oj_hemoB_18_Dla100	GGAATCCAAATCGGCAACGTTCACTaaATCATCCAGTAAACCGCC
B2_Oj_hemoB_18_Dla100	CCTCGTAAATCCTCATCAaaTTGAAGATGGCCAACATGTAGGGGG
B2_Oj_hemoB_18_Dla100	TTAGCGTACATCTTCTTGAAGACTTaaATCATCCAGTAAACCGCC
B2_Oj_hemoB_18_Dla100	CCTCGTAAATCCTCATCAaaAGTTGGAGAGGACGTCTTCAGCATC
B2_Oj_hemoB_18_Dla100	TGTTTCCTCCGTCCATCATGCTGTTaaATCATCCAGTAAACCGCC
B2_Oj_hemoB_18_Dla100	CCTCGTAAATCCTCATCAaaGCCAACAACGCACACGGCCAAAACA
B2_Oj_hemoB_18_Dla100	GTACGAACAGTACTTGACTCCCATGaaATCATCCAGTAAACCGCC
B1_Nj_16S_26_Dla10	GAGGAGGGCAGCAAACGGaaGGTGCAATCCACTCCCATGGTGTGA
B1_Nj_16S_26_Dla10	CCCCCGAAGGTTAGACTATCTACTTtaGAAGAGTCTTCCTTTACG
B1_Nj_16S_26_Dla10	GAGGAGGGCAGCAAACGGaaTTCACCGTGGCATTCTGATCCACGA
B1_Nj_16S_26_Dla10	GCGGTGTGTACAAGGCCCGGGAACGtaGAAGAGTCTTCCTTTACG
B1_Nj_16S_26_Dla10	GAGGAGGGCAGCAAACGGaaGTTGCAGACTCCGATCCGGACTACG
B1_Nj_16S_26_Dla10	CTAGCGATTCCGACTTCACGGAGTCtaGAAGAGTCTTCCTTTACG
B1_Nj_16S_26_Dla10	GAGGAGGGCAGCAAACGGaaAGGTTTGCAGCCCTCTGTACCGGCC
B1_Nj_16S_26_Dla10	GGTTTTGTGAGATTAGCTTACCTTCtaGAAGAGTCTTCCTTTACG
B1_Nj_16S_26_Dla10	GAGGAGGGCAGCAAACGGaaGGGCCATGATGACTTGACGTCGTCC
B1_Nj_16S_26_Dla10	GTAGCACGTGTGTAGCCCTACTCGTtaGAAGAGTCTTCCTTTACG
B1_Nj_16S_26_Dla10	GAGGAGGGCAGCAAACGGaaTCCTTAGAGTTCCCACCATTACGTG
B1_Nj_16S_26_Dla10	CCTTCCTCCGGTTTGTCACCGGCAGtaGAAGAGTCTTCCTTTACG
B1_Nj_16S_26_Dla10	GAGGAGGGCAGCAAACGGaaTACGGGACTTAACCCAACATTTCAC
B1_Nj_16S_26_Dla10	GCAAATAAGGACAAGGGTTGCGCTCtaGAAGAGTCTTCCTTTACG
B1_Nj_16S_26_Dla10	GAGGAGGGCAGCAAACGGaaTGTCTCAGAGTTCCCGAAGGCACCA
B1_Nj_16S_26_Dla10	ACGAGCTGACGACAGCCATGCAGCAtaGAAGAGTCTTCCTTTACG
B1_Nj_16S_26_Dla10	GAGGAGGGCAGCAAACGGaaAGAGTAGGTAAGGTTCTTCGCGTTG
B1_Nj_16S_26_Dla10	TATCTCTAGCGAGTTCTCTGGATGTtaGAAGAGTCTTCCTTTACG
B1_Nj_16S_26_Dla10	GAGGAGGGCAGCAAACGGaaGTGCGGGCCCCCGTCAATTCATTTG
B1_Nj_16S_26_Dla10	CGAATTAAACCACATGCTCCACCGCtaGAAGAGTCTTCCTTTACG
B1_Nj_16S_26_Dla10	GAGGAGGGCAGCAAACGGaaCGGTCAACTTATCGCGTTAGCTGCG
B1_Nj_16S_26_Dla10	TTTAATCTTGCGACCGTACTCCCCAtaGAAGAGTCTTCCTTTACG
B1_Nj_16S_26_Dla10	GAGGAGGGCAGCAAACGGaaGTTGACATCGTTTACGGCGTGGACT
B1_Nj_16S_26_Dla10	CTAAAGAATCAAGTTCCCCAACGGCtaGAAGAGTCTTCCTTTACG
B1_Nj_16S_26_Dla10	GAGGAGGGCAGCAAACGGaaCGCTTTCGCACCTCAGCGTCAGTAT
B1_Nj_16S_26_Dla10	AGGGTATCTAATCCTGTTTGCTCCCtaGAAGAGTCTTCCTTTACG
B1_Nj_16S_26_Dla10	GAGGAGGGCAGCAAACGGaaTTCCTTCCTATATCTACGCATTTCA
B1_Nj_16S_26_Dla10	ACCAGGTGGCCGCCTTCGCCACTGAtaGAAGAGTCTTCCTTTACG
B1_Nj_16S_26_Dla10	GAGGAGGGCAGCAAACGGaaCTGTACTCTAGCTTGGCAGTATCAG
B1_Nj_16S_26_Dla10	CTACACAGGAAATTCCACCACCCTCtaGAAGAGTCTTCCTTTACG
B1_Nj_16S_26_Dla10	GAGGAGGGCAGCAAACGGaaCACATCTGACTGACCAAGCCGCCTA
B1_Nj_16S_26_Dla10	CAATTCCCAGGTTGAGCCCGGGGCTtaGAAGAGTCTTCCTTTACG
B1_Nj_16S_26_Dla10	GAGGAGGGCAGCAAACGGaaACGCTCGGACCCTCCGTATTACCGC
B1_Nj_16S_26_Dla10	GCGCTTTACGCCCAGTAATTCCGATtaGAAGAGTCTTCCTTTACG
B1_Nj_16S_26_Dla10	GAGGAGGGCAGCAAACGGaaTTCTGTTGCTAACGTCACAGATGTT
B1_Nj_16S_26_Dla10	TGCTGGCACGGAGTTAGCCGGTCCTtaGAAGAGTCTTCCTTTACG
B1_Nj_16S_26_Dla10	GAGGAGGGCAGCAAACGGaaTGAAAGTGCTTTACAACCCGAAGGC
B1_Nj_16S_26_Dla10	TATTAAGTAACACCCTTTCCTCACAtaGAAGAGTCTTCCTTTACG
B1_Nj_16S_26_Dla10	GAGGAGGGCAGCAAACGGaaGGGTTTCCCCCATTGTGCAATATTC
B1_Nj_16S_26_Dla10	CTTCACACACGCGGCATGGCTGCATtaGAAGAGTCTTCCTTTACG
B1_Nj_16S_26_Dla10	GAGGAGGGCAGCAAACGGaaCGTGTCTCAGTCCCAGTGTGGCTGA
B1_Nj_16S_26_Dla10	ACTGCTGCCTCCCGTAGGAGTCTGGtaGAAGAGTCTTCCTTTACG
B1_Nj_16S_26_Dla10	GAGGAGGGCAGCAAACGGaaCCTTGGTGAGCCTTTACCTCACCAA
B1_Nj_16S_26_Dla10	TCCTCTCAGACCAGCTAGAGATCGTtaGAAGAGTCTTCCTTTACG
B1_Nj_16S_26_Dla10	GAGGAGGGCAGCAAACGGaaGCGAAAGGTCCGAAGATCCCCTCCT
B1_Nj_16S_26_Dla10	GCTAATCTCACGCAGGCTCATCTGAtaGAAGAGTCTTCCTTTACG
B1_Nj_16S_26_Dla10	GAGGAGGGCAGCAAACGGaaCAAATTTCTCTGGGCTATCCCCCAC
B1_Nj_16S_26_Dla10	CCCCGTAGGGCGTATGCGGTATTAAtaGAAGAGTCTTCCTTTACG
B1_Nj_16S_26_Dla10	GAGGAGGGCAGCAAACGGaaCGTCCGCCGCTCGTCAGCAAAGTAG
B1_Nj_16S_26_Dla10	CAGGCAGATTCCTACGCGTTACTCAtaGAAGAGTCTTCCTTTACG
B1_Nj_16S_26_Dla10	GAGGAGGGCAGCAAACGGaaATGTGTTAAGCCTGCCGCCAGCGTT
B1_Nj_16S_26_Dla10	GCTACTCTCTGTTACCGCTCGACTTtaGAAGAGTCTTCCTTTACG
B2_Oj_CA_25_Dla50	CCTCGTAAATCCTCATCAaaTTCTGTAAGATATGTATTTACAATT
B2_Oj_CA_25_Dla50	GGTATGTATCAATTAAGTTTATTTTaaATCATCCAGTAAACCGCC
B2_Oj_CA_25_Dla50	CCTCGTAAATCCTCATCAaaAGTAAATGTGTATGTGTTCATGCGC
B2_Oj_CA_25_Dla50	ATTATTGAATAAAATAACAAGATCGaaATCATCCAGTAAACCGCC
B2_Oj_CA_25_Dla50	CCTCGTAAATCCTCATCAaaCCAAGATAACTCAACCACGCACAAC
B2_Oj_CA_25_Dla50	GCATAGTTTGACGAGATATGACACTaaATCATCCAGTAAACCGCC
B2_Oj_CA_25_Dla50	CCTCGTAAATCCTCATCAaaAGTTAATCTAGTTTATACCTAACAA
B2_Oj_CA_25_Dla50	GTTGCAGGATTGTCATTTAGCTTTAaaATCATCCAGTAAACCGCC
B2_Oj_CA_25_Dla50	CCTCGTAAATCCTCATCAaaTCCACTCATGACGTCATACGATCGT
B2_Oj_CA_25_Dla50	TAGTCACTGTATCAACTAAATCAGAaaATCATCCAGTAAACCGCC
B2_Oj_CA_25_Dla50	CCTCGTAAATCCTCATCAaaTTGTTTGAGTAACTCCACTCACTCG
B2_Oj_CA_25_Dla50	AGTTGATATTATTTGCGGTATTGTTaaATCATCCAGTAAACCGCC
B2_Oj_CA_25_Dla50	CCTCGTAAATCCTCATCAaaGGGCATCAACCTTAAGCGCTAAGTC
B2_Oj_CA_25_Dla50	CACGACTCATCCGCTAGCCTTTCTAaaATCATCCAGTAAACCGCC
B2_Oj_CA_25_Dla50	CCTCGTAAATCCTCATCAaaTACCGATGTTTTTGCGGTCTTCACA
B2_Oj_CA_25_Dla50	ACTGACGTGTCTGACGCCGTCGCTGaaATCATCCAGTAAACCGCC
B2_Oj_CA_25_Dla50	CCTCGTAAATCCTCATCAaaTGCACCGAGGCTCCCATTGGAGACA
B2_Oj_CA_25_Dla50	GGGGCAGCCGCTGTTTTCACGCCGTaaATCATCCAGTAAACCGCC
B2_Oj_CA_25_Dla50	CCTCGTAAATCCTCATCAaaGAGCTTCGTTGACATTGTGTCCCAT
B2_Oj_CA_25_Dla50	GGTCGGAAACGCTGGGGGACTCAGTaaATCATCCAGTAAACCGCC
B2_Oj_CA_25_Dla50	CCTCGTAAATCCTCATCAaaTGAACGGATCATGTTGCGGCGATTG
B2_Oj_CA_25_Dla50	ACCGCTTTTCTCGCCGGGTAAAGCGaaATCATCCAGTAAACCGCC
B2_Oj_CA_25_Dla50	CCTCGTAAATCCTCATCAaaATTTGTTCAGTGCCGCTGGCTTTCA
B2_Oj_CA_25_Dla50	TTCTGCACGGAACGGTAGTTGTCTGaaATCATCCAGTAAACCGCC
B2_Oj_CA_25_Dla50	CCTCGTAAATCCTCATCAaaTGCTAATGAATACAGGCGATTTGAA
B2_Oj_CA_25_Dla50	ATTTACGGATCATTTTCATCTGAAGaaATCATCCAGTAAACCGCC
B2_Oj_CA_25_Dla50	CCTCGTAAATCCTCATCAaaAGGAGTGGTTAAGGATCCCAAGTAA
B2_Oj_CA_25_Dla50	GGTCCATAAAACTCCCTCGGTACAAaaATCATCCAGTAAACCGCC
B2_Oj_CA_25_Dla50	CCTCGTAAATCCTCATCAaaATTTTGCGAAGGTCCAATGAGTCGA
B2_Oj_CA_25_Dla50	TAGAAGTTGCTGGTGAATTTGGGAAaaATCATCCAGTAAACCGCC
B2_Oj_CA_25_Dla50	CCTCGTAAATCCTCATCAaaCAGGGGTACCCAAGAAGATTTCGTT
B2_Oj_CA_25_Dla50	GATGATCAGAAGCTGGATGGGTGATaaATCATCCAGTAAACCGCC
B2_Oj_CA_25_Dla50	CCTCGTAAATCCTCATCAaaTTCGAACAATGTTCCCAACACAGCC
B2_Oj_CA_25_Dla50	GGCAGACGATTTCGCCGAGTCACTCaaATCATCCAGTAAACCGCC
B2_Oj_CA_25_Dla50	CCTCGTAAATCCTCATCAaaGCAGCAGTCAGAGATTTATAGGAAT
B2_Oj_CA_25_Dla50	GCGTAATGGTTTCTTGGAGCAGCGAaaATCATCCAGTAAACCGCC
B2_Oj_CA_25_Dla50	CCTCGTAAATCCTCATCAaaGATATTGGCGACCGGAAATGGTATG
B2_Oj_CA_25_Dla50	GGTATAATACCATGTGCATCTCTAAaaATCATCCAGTAAACCGCC
B2_Oj_CA_25_Dla50	CCTCGTAAATCCTCATCAaaATGGAAGTGAAGCTGGGCAAGTTTG
B2_Oj_CA_25_Dla50	ACTACCTTGCATGACGTTGGATCCGaaATCATCCAGTAAACCGCC
B2_Oj_CA_25_Dla50	CCTCGTAAATCCTCATCAaaATAATCTCGTCTTTAGTTGATACTA
B2_Oj_CA_25_Dla50	TTATTACGTAGTCCCAGACCACTGAaaATCATCCAGTAAACCGCC
B2_Oj_CA_25_Dla50	CCTCGTAAATCCTCATCAaaCTTTGGTTGCAACTTCGGGACTGAT
B2_Oj_CA_25_Dla50	CGGAATGTCCATTATTGGTCATGCTaaATCATCCAGTAAACCGCC
B2_Oj_CA_25_Dla50	CCTCGTAAATCCTCATCAaaGGTAGCGTTGATTGCGCTCAGATCA
B2_Oj_CA_25_Dla50	TAGAGGTTGTCTCAAGTTTCCGTAGaaATCATCCAGTAAACCGCC
B2_Oj_CA_25_Dla50	CCTCGTAAATCCTCATCAaaACTCCGGACCAGAAATCCTTGTTCT
B2_Oj_CA_25_Dla50	GGCGACTGTTCAAGTCCCAGCTTACaaATCATCCAGTAAACCGCC
B2_Oj_CA_25_Dla50	CCTCGTAAATCCTCATCAaaCATATGCGCAGAACAACACCACGAG
B2_Oj_CA_25_Dla50	ATGTGAAATCATTGCTAGCCACCGCaaATCATCCAGTAAACCGCC
B3_Oj_zan_33_Dla100	GTCCCTGCCTCTATATCTttTTGTTCGAAAGTGTCAATCAATTTG
B3_Oj_zan_33_Dla100	TTACTTGACAATGAAATCTTTACCGttCCACTCAACTTTAACCCG
B3_Oj_zan_33_Dla100	GTCCCTGCCTCTATATCTttGTGAGGTCGCCGGAAATGGCCATAC
B3_Oj_zan_33_Dla100	ATACACTTTCAATTCGACCGGATCCttCCACTCAACTTTAACCCG
B3_Oj_zan_33_Dla100	GTCCCTGCCTCTATATCTttTCTTCAGTTTGGTGTATTTTCTCGA
B3_Oj_zan_33_Dla100	TCTTCATCGCCATTTTCATTTGCTTttCCACTCAACTTTAACCCG
B3_Oj_zan_33_Dla100	GTCCCTGCCTCTATATCTttTTTATTATATTTCTTGGATTCTTCA
B3_Oj_zan_33_Dla100	CAATGGTGTGATGGTGTTCCGAGGTttCCACTCAACTTTAACCCG
B3_Oj_zan_33_Dla100	GTCCCTGCCTCTATATCTttCAATCTTCCTTGATTCTTCCTCTAT
B3_Oj_zan_33_Dla100	CTCTCTCTATTTTCCTTGATATCTCttCCACTCAACTTTAACCCG
B3_Oj_zan_33_Dla100	GTCCCTGCCTCTATATCTttTTCTTTGCATCATTCTCTACCTTCT
B3_Oj_zan_33_Dla100	TCTATTTTCTTTGCATCATTCTCTAttCCACTCAACTTTAACCCG
B3_Oj_zan_33_Dla100	GTCCCTGCCTCTATATCTttCATATCATCACTTGTAGCGGAGTCC
B3_Oj_zan_33_Dla100	TTTCTTTATATTCTTTGACTCTTTAttCCACTCAACTTTAACCCG
B3_Oj_zan_33_Dla100	GTCCCTGCCTCTATATCTttTCTTCAACATAGACCTTATTCTTGT
B3_Oj_zan_33_Dla100	TTTTTATCGCCATCAACAATGATTCttCCACTCAACTTTAACCCG
B3_Oj_zan_33_Dla100	GTCCCTGCCTCTATATCTttGCCACCTCCTTCTACAGTTGTCACA
B3_Oj_zan_33_Dla100	ACATTCCAATGCCGTGTCTCTACCGttCCACTCAACTTTAACCCG
B3_Oj_zan_33_Dla100	GTCCCTGCCTCTATATCTttTGGATGGTCCATTATTTCTTGGCTC
B3_Oj_zan_33_Dla100	GCAGATTATTTCCTACGCTTCCAACttCCACTCAACTTTAACCCG
B3_Oj_zan_33_Dla100	GTCCCTGCCTCTATATCTttGTGTGTGGTTTCTTATCAGAAGTGA
B3_Oj_zan_33_Dla100	TCAGAAGTGTGTGGTTTCTTATCAAttCCACTCAACTTTAACCCG
B3_Oj_zan_33_Dla100	GTCCCTGCCTCTATATCTttTGGTTTCTTGTCAGAAATAAGTGGT
B3_Oj_zan_33_Dla100	AGTGTGTGGTTTCTTATCAGAATTGttCCACTCAACTTTAACCCG
B3_Oj_zan_33_Dla100	GTCCCTGCCTCTATATCTttTCTTATCAGAAATAAGTGGTTTCTT
B3_Oj_zan_33_Dla100	GTGATTTCTTATCAGAAGTGTGTGGttCCACTCAACTTTAACCCG
B3_Oj_zan_33_Dla100	GTCCCTGCCTCTATATCTttTCAGAAGTGAGTGGTTTCTTATCAG
B3_Oj_zan_33_Dla100	TTAATACCAGAAGTGAGTGGTTTCTttCCACTCAACTTTAACCCG
B3_Oj_zan_33_Dla100	GTCCCTGCCTCTATATCTttAGAGTGTGGTTTCTTATCAGAAGTG
B3_Oj_zan_33_Dla100	ATCAGAAGTGAGTGGTTTCTCATCAttCCACTCAACTTTAACCCG
B3_Oj_zan_33_Dla100	GTCCCTGCCTCTATATCTttGTGGTTTCTTATCAGAAGTGAGTGG
B3_Oj_zan_33_Dla100	AAATGAGTAGTTTCTTATCAGAATTttCCACTCAACTTTAACCCG
B3_Oj_zan_33_Dla100	GTCCCTGCCTCTATATCTttTTCTTATCAGAATTGAGTGGTTTCT
B3_Oj_zan_33_Dla100	TGTGGTTTCTTATCAGAAGTGAGTGttCCACTCAACTTTAACCCG
B3_Oj_zan_33_Dla100	GTCCCTGCCTCTATATCTttATCAGAAGTGAGTGGTTTCTTATCA
B3_Oj_zan_33_Dla100	TTTCTTATCAGAAATGAGTAGTTTCttCCACTCAACTTTAACCCG
B3_Oj_zan_33_Dla100	GTCCCTGCCTCTATATCTttTTCTTTTTCGACTATATCGTTTTTC
B3_Oj_zan_33_Dla100	CATGTTTGATTTCTTATCTTTTAGAttCCACTCAACTTTAACCCG
B3_Oj_zan_33_Dla100	GTCCCTGCCTCTATATCTttTAACTCGGCTCGACGAAGAGGGCTC
B3_Oj_zan_33_Dla100	CTTTCGTCTGCGAAGCTTCCATGCCttCCACTCAACTTTAACCCG
B3_Oj_zan_33_Dla100	GTCCCTGCCTCTATATCTttGGATGCATGTATGCTCGGAAAGCAT
B3_Oj_zan_33_Dla100	TGACCTTCGTTGGCGACCTTCTGCTttCCACTCAACTTTAACCCG
B3_Oj_zan_33_Dla100	GTCCCTGCCTCTATATCTttGAAAGCCCGGATGTCTGTGACCTTG
B3_Oj_zan_33_Dla100	AGACTTGGTTTCTTTCATGTGCTTGttCCACTCAACTTTAACCCG
B3_Oj_zan_33_Dla100	GTCCCTGCCTCTATATCTttTGTTGATCATTTTCTTGCAGTCTTT
B3_Oj_zan_33_Dla100	CGCATTTGATGACGATGGGAGCTCCttCCACTCAACTTTAACCCG
B3_Oj_zan_33_Dla100	GTCCCTGCCTCTATATCTttTGGAGTTTTGATTCCTTTCAATTCT
B3_Oj_zan_33_Dla100	TTTTTGTAACCATTGGAGGTATTTGttCCACTCAACTTTAACCCG
B3_Oj_zan_33_Dla100	GTCCCTGCCTCTATATCTttTTTGCAGCGTTGACTTTTGCGTTGT
B3_Oj_zan_33_Dla100	TTTTTATTGTCTTTTTGGTTGATTAttCCACTCAACTTTAACCCG
B3_Oj_zan_33_Dla100	GTCCCTGCCTCTATATCTttTTTATGTTGTGATTTCTTGTTAGGT
B3_Oj_zan_33_Dla100	TCCCTCTTCCGGTGTTTGCGAGTTGttCCACTCAACTTTAACCCG
B3_Oj_zan_33_Dla100	GTCCCTGCCTCTATATCTttTCAAGTGGTCAGAGTTCAAGGTGAA
B3_Oj_zan_33_Dla100	TTATCAAGCCTCGAATCTGCATGTCttCCACTCAACTTTAACCCG
B3_Oj_zan_33_Dla100	GTCCCTGCCTCTATATCTttAAGGTCAAAGCGATGTCGGAGCAAT
B3_Oj_zan_33_Dla100	TCAGGAGTTTTTCGTACGTTGTTGGttCCACTCAACTTTAACCCG
B3_Oj_zan_33_Dla100	GTCCCTGCCTCTATATCTttGTGGATGCTCTGTAAGTTTTTGCTG
B3_Oj_zan_33_Dla100	CAGGTACGCTTGCCGGAAGTTGGATttCCACTCAACTTTAACCCG
B3_Oj_zan_33_Dla100	GTCCCTGCCTCTATATCTttTCGCTTTCAGAAGTCTAATCTTGTC
B3_Oj_zan_33_Dla100	CGACATCCGATTTGATATTAGTTCGttCCACTCAACTTTAACCCG
B3_Oj_zan_33_Dla100	GTCCCTGCCTCTATATCTttCTGATGGTGTTATAGAGTCCCCGGA
B3_Oj_zan_33_Dla100	GTGGCGTTCACGGCTCGAACCAATTttCCACTCAACTTTAACCCG
B3_Oj_zan_33_Dla100	GTCCCTGCCTCTATATCTttTTTCGTGTAGATATCCGCATGCCTT
B3_Oj_zan_33_Dla100	AAAAAGCGTTGATCGGCTTGCGCTTttCCACTCAACTTTAACCCG
B3_Oj_zan_33_Dla100	GTCCCTGCCTCTATATCTttTTCACCAACGCCATGGCTTTGCTAT
B3_Oj_zan_33_Dla100	TCTTTATTCTTGTTCTTTATACTTTttCCACTCAACTTTAACCCG
