# Supplementary material for: Predetermined sex revealed by a female transient gut in non-feeding larvae of Osedax (Siboglinidae, Annelida)
Source: EvoDevo. 2025 Aug 26;16:15. doi: 10.1186/s13227-025-00251-9 (PMC12382133; doi:10.1186/s13227-025-00251-9)
Supplement: Supplementary file 4 — Supplementary Material 4 [file 13227_2025_251_MOESM4_ESM.xlsx]

## Sheet: FoxA_seq
Name	Species	Gene_ID	Sequence(AA)
Avi_FoxA	Alitta virens	AFJ94199.1 forkhead box A, partial [Alitta virens]	MANQKGSLDMFSYSAHTDMLSKQSYDPACTSAYSMNNMGTMSPMNSMGMSAMGMTNSMSSAYNPQSLQAIGGMGPGGMGGGMGAAGMGAAMGMGTMMGSMNSINSMSPMTSMNGMAAMGNMTSSMSMNGMQGPVSPMSMNSMAAMNRARPDAKSYRRSYTHAKPPYSYISLITMAIQQCPNKMCTLAEIYQFIMDLFPYYRQNQQRWQNSIRHSLSFNDCFVKVPRSPDKPGKGSYWTLHPDSG
Che_FoxA	Chaetopterus sp.		MLSGKTAYDPVNTSTYSPMTGMSMNGMSMNSMNSLSNTAMNPLGNMSYTPQTMPNMPSHMSGMGSAGMGAPPGMGGMGMSMPSSMGMNSINNMGGMSGLNGVGPMGTMNTINGAMSPMRLDMRAQAINRAREKTYRRSYTHAKPPYSYISLITMAIQQSPNKMCTLSEIYQFIMDLFPFYRQNQQRWQNSIRHSLSFNDCFVKVPRTPDRPGKGSYWTLHPDSGNMFENGCCLRRQKRFKCPKKEMIRQTHAGEDGEDDDNDSVHGDGMSHSPSAGSQSPVDIHGGHRDYQHHSEYKQHSDYKHMQDTNGMMQPKSEPVTSTPVHPHHQQQQQQQQQQQQPPPNQSVADVNMMKALSHHDAPQATMLHHHKQLKNPSFSSPRLHANVPGHRQGHLTHGP…
Cte_FoxA	Capitella teleta	jgi|Capca1|169665|estExt_Genewise1Plus.C_2250069	MNSFNSLNRAREKTYRRSYTHAKPPYSYISLITMAIQNSPNKMCTLSEIYQFIMDLFPFYRQNQQRWQNSIRHSLSFNDCFVKVPRSPDRPGKGSYWTLHPDSGNMFENGCYLRRQKRFKCIKKEQMMRQQQKGELTPGGSGGRGGDPTSDSEPGQIGQLEPHEDPSSHPPHGAVLSHHDGAAGPAHTPTSCGQNGGVHDSGSALPHSQQPKIEPDTDAPQSMASMPPGLGMHGGGGGHQLGGGGGQDGMQFGRLLPPHMQGGGMDGPPHAAAVAAAGMNGMNPHFNHPFSITNLMGPPDPKMDLKMYESMGGYSPYGQISPLTTHHHMAVKDMHGQSPTSMSDAYYKYTPHSTAAI*
Cte_FoxAB	Capitella teleta		MEAVNPPGVSTGHSPQPLQGMLSKSPIYDPTTGGAACSIATSSVCSNGGYNMTATGLGTMPSMNSMSSYSSMTGYAPQNYSSGGLGTSLHNSGMGAAMGSMMGSMQSVQGMAPMSNMHSMHASPAGPGMMGSAPGSMGGAMSPVSPMSQGMNSFNSLNRAREKTYRRSYTHAKPPYSYISLITMAIQNSPNKMCTLSEIYQFIMDLFPFYRQNQQRWQNSIRHSLSFNDCFVKVPRSPDRPGKGSYWTLHPDSGNMFENGCYLRRQKRFKCIKKEYFLRTSWNFYFYIFIFAQNEAVPDWRLFFCPQQMMRQQQKGELTPGGSGGRGGDPTSDSEPGQIGQLEPHEDPSSHPPHGAVLSHHDGAAGPAHTPTSCGQNGGVHDSGSALPHSQQPKIEPDT…
Dgy_FoxA_1	Dimorphilus gyrociliatus	DgyrT13328	MLTAKPTYESSTGASNTLTYSSYSPMSTPNLTPMSAPMPPSMSYHGQAPMGAMGGMNSMCGMTGMSSMGMMSGGMASPMNGSFGASPSAPGSMMAPQPGSMSPMSMERMQALNRAREKTYRRSYTHAKPPYSYISLITMAIQQSHNKMCTLSEIYQFIMDLFPFYRQNQQRWQNSIRHSLSFNDCFVKVPRSPDRPGKGSYWTLHPDSGNMFENGCYLRRQKRFKDPKKEALRQAQRASGVDEHGNPLPDDEDDNHDGGEHSSPEKDDCESGGPGPQTHQPHQQLQPNNSAVHDGYLMGSTLHDLAGDGPTGQPMQGNPECGVATKQEPPSVTSPHDTDLALRQQMVSMSELQHPGMLNAFNHPFSITNIISSAEQAKLDLRMYDMQAYHPSNYAPNAS…
Dgy_FoxA_2	Dimorphilus gyrociliatus	DgyrT7100	MDNDSNTEIFRSDCMGDVTSTPRFPINYNDLNTYTPNSFTSDYFSFSSSSPYESPVDFPDIMDEIEREKSSSYQIVLELGRNISPLTNPDCEVLLEQYVRQTHESNDDFYVPIDENGSFVFPALMDALTDPAAENSVPLCVTPQEKMFKQPRLQDSKPPKARNRGGRSYTQIQLLAEAALRTEEALSLQQLFDAVVEMHPEVIERYQVPQKLRESLKHCLCTCKGFVKGERSGRGNLWTVHPAAKKLFKKGIFAKKAIDAAVFRY*
Ofra_FoxA_1	Osedax frankpressi	OFRAG00000001584.1	MYSTSCDLPKPEDIGILSAGVGFRSQYTSGGVPDPLAYQPLVAGVGGVSDCDAATGCDSRIGGGLPPLTHAKPPYSYISLITLSVQNSASKMCTLNEIYQFIMDLYPYYRQNQQRWQNSIRHSLSFNDCFVKVPRSTERPGKGSYWTLHADAGNMFQNGCYLRRQKRFKCSQRKIKSAPPIASAPVTPPHPSPEIAQTRPYYGGDLPFPYGGQSLASSQLGTSNSYCYSVPPPPPLSKPVTTGVNCLPEVGIVGQAPPPHSFFAAPPSASLQIPLAGNTAYAQLTSSAAYNQPVCHAPLLPLPPGTGSAGSMRYYGDFRHEINGTNNINGNINNNLNNNNTFGCHGNLNANEVCTPFIAQPLLSRDIKRPFYINNIMHPNDALQ
Ofra_FoxA_2	Osedax frankpressi	OFRAG00000001585.1	MFAPKTYELTNYYGVGQNRYTSLTSAYEFSGLNVQQQQQQQQQQQQQQQQHQQQIPTTLDQLNQQIPVASSVALLTPGQSHLQNTSPIVLDHLQPPQLGSLPAHPSHLQLEQQQLQLDYQQHQQRQLHVEQQALLNGAASGSQCDETPPLSPLSTSGGGNGAKYQRRDYAQTKPPYSYISLITLSVQNSASKMCTLNEIYQFIMDLYPYYRQNQQRWQNSIRHSLSFNDCFVKVPRSPDRPGKGSYWTLHPDSGNMFENGCYLRRQKRFKCNRKEQMRRAQKQESSVTPSLLVTPNCTPCPVPGPSIGEPDMGSPPPMSGYEHQVLPMSGYSTLYATHQNATALGSFNHHPFSINTLMAGDPGEQHPQSQHALPHHAPPQHPPPQHPPPQYATPTFYPA…
Ofu_FoxA	Owenia fusiformis	OFUSG21527.1	MLTSSRSPYEMANPSSASSYASMTNMTNMNTMSMGMAPAGNMNPMSYSPQGMSMGAMTGMNAAMMAPGMNSMNMGSMSAMQGMGAMGAGMNMAPTPGMNGTMSPMRMDLQRAQAINRAREKTYRRSYTHAKPPYSYISLITMAIQQSPNKMCTLSEIYQFIMDLFPFYRQNQQRWQNSIRHSLSFNDCFVKVPRTPDRPGKGSYWTLHPDSGNMFENGCYLRRQKRFKCFKKETLRKGEIGENGEIIGEHDDLDEDEIPGQTHTGSPHSEHHHSPTGPALNTEPQIPKREPGTPPTNTHQPQQQQIPQQQQQQQQQQQQNPSHSLPHQTNHPSHPTSESQQMMRNHSNQQQAQQQQQTLPGQQQHMPPGVDATQSMLMASHQYSHGGSNYNPFSIANIM…
Ofu_FoxAB1	Owenia fusiformis	OFUSG09642.1	MDSSDSLGSNSPSDSHNDSAYLSASDSPQGTQQQMLSGGATPMTHHQSRHQSISPIAVQGSYSSASSPGVNHASSEGAYLGPQNLSVQDNKENISPDRSHESSYSHPYDLTIQRGQENLPPSSIWDNTYLSVRTPYVPQSSARTPYVPQSSARMPYVPQSPPDGINLVRLPVQKSKQRATSPSTSAEARVSHIEAMVKAEVDLDPTTFSGTSTLSQQKRRFAEDKPPYSYIALITMALESSTNGMMTLNEIYAWIMGRFPYFKNDQKRWQNSIRHNLSLNDCFTRIPRPPGTPGKGNYWALHPECKDMFGNGSFLRRNKRFKVQKSSARAADPAQHVQQLGSLGQYSMYGAAYNPFAAINPLALQGLSQQMQQGSHGYPLRSDQWTPATTSAGYTSPYY…
Ofu_FoxAB2	Owenia fusiformis	OFUSG09693.1	MIEMTRGPGADVLLVTVTSAPTNHIGRILELLGFCFETSAITFQRQISKMENNDLVGSTNLGEVHNDSAYISASEPEVPLSVSEATNPTTSQSLPEQSSQPQSTGTPIPIPSHIEALEKAEAELDRNAFSGTSTLSQQKRRFADVKPPYSYIALITMAVESSPNGMMTLNEIYAFIMNRFPYFKDNQQRWQNSIRHNLSLNDCFVKIPRAPGRPGKGNYWALHPACTDMFGNGSFLRRAKRFKLQKMDKGAVDSAHIQHVSSYGHFSLYGGGYKPYPSINPLALSSFTQGLSQIQQNQQAYGSKPEHWNPATTSAAGYTSPYYPPTAAAASMGSSLGGGYLSQTSSALSNYASLPQTPGYPSPQYGNMNQLRLQATT
Pdum_FoxA	Platynereis dumerilii	comp221418_c0	MMSNQKGSLDMFSYPTHGDMLSKPSYDPACTSAYSMNNMGTMSPMNTMGMSAMSMTNSMSSAYNAPSLQAIGSMPAGMGSTMGAGMGAAMGMGSMMGSMNSMSPMTSMNGMAAMGNMTSSMSMNGMQGPVSPMSMNSMAAMNRARPDAKNYRRSYTHAKPPYSYISLITMAIQQSPNKMCTLAEIYQFIMDLFPYYRQNQQRWQNSIRHSLSFNDCFVKVPRSPDKPGKGSYWTLHPDSGNMFENGCYLRRQKRFKCPKKEQLRQDHRHNSLSGGSIGSGDDHDENDPGSPPCHDPDDLHDHHGSHDGRHDGLTTLGSTPSQPPPRAAPNSGPPDHHNTPVPPNNPSAGQNVSPVPQQPPSHQQQQQQQQPSHLDTSAANMNGGGNHMMTIQPKLEPMS…
Pdum_FoxAB	Platynereis dumerilii	comp223177_c0	MVMEDALLGLMAQPPRADSLSPPMDKSACMMSLMQQHHHQQPHHLSHHSHHLQSELPNLAPSVASDVTSSPPSRSDEREDIMGSPGSDTSDKGLVGGEVAEVDPNQLSGTSTLSQQKRRFANVKPPYSYIALITMALESSRAGMMTLNEIYAFIMDRFPYFKQNQQRWQNSIRHNLSLNDCFIKVPRAPGKPGKGNLWSLHPECGDMFSNGSFLRRAKRFKTQKRRQAAQEDNRMSPYGNFSLYNTAAYKAYPAIHNLGLPNPYVQSMSAYQPQGQTHHWATTSSPSAHTYSSPYYGAPATCMANSLGMTNTLSMANTLGMQNHLNPLANGLGTNFTTGLNGYSNTLTTSLPNSLSNPLQNLPGPGYFSSAMTSGSPPLTQGSSQATIGSSMTSSPLNM…
Rpa_FoxA	Riftia pachyptila	RPACG00000034213.1	MHRTWNSNIDYVKKVNSAEQRQVWNSTFLGPRSQLAPMSLPDTVRSTQVAAKGNCQHNSSESESLLRERRVTSVDKEAPALTDDAGEDEHPTAQGDIYDASRVREELAACGRDARCKPSLSYIALISLAIMESQPQQLILADIYEWMQRKFPYYRHTEARSWRNSVRHNLSLNECFVKKERCERGKCSYWTIHPANVDDFRRYDFRRRHARRRVRMCSSEPVGERMRTRNNYVWTPSRNSYVPMDSAHISTNRLVAMFGAKAILSTEELETGVGGKNVTCRANVRSTNYQLHQPHCDDAASASNTTYDLDSFEALVATPGSRYHRCHTLPMCSARDEFSSAAATSVESLGATYDGQNSTSLSKWNCFETSTWNS
Sko_FoxA	Saccoglossus kowalevskii	NP_001158426.1	MMLSPKASYQAAPATTMSTMGSMAAINPSVQYSSQMPGSMNSINSYSMSPMNNMGSMNMNGMNSMNGMSPMNSMNMNTMGTMNQVMSTSPAMNMELARASSLANQMNAVNRVRTDNKTYRRSYTHAKPPYSYISLITMAIQSSPNKMVTLSDIYQFIMDLFPFYRQNQQRWQNSIRHSLSFNDCFLKVPRTPDRPGKGSFWTLHPDSGNMFENGCYLRRQKRFKCPKREAQRVTQRDGRTDEHGEETTGSTGSPHMTDTTTAQQQQTQQQMPQPKVEPHTMSPPPPNSIQSITSMSNNVPTSLAMARPIPQQAAYVSGMGAHMLGPGQHPSFNHPFSITNIMSPAEHGKAYEAMGYPGYNTMSPISSMPKSSMEQTGYTNLTTSEPSYSQLGTQQNPIP…
Tlag_FoxA	Themiste lageniformis		MLVSENNMLATKSPYEAPPGTSTYSPNVMGSMNSMGSMNPLNSTMNNMPSYSTHNNVMTGMGSIGGGTIGAMAGAMGTMIPGTMSAMNTNVMGMHPMGPGMNATMPPGAMSPGAMNSMNRPMDFNQQQALNRAREKTYRRSYTHAKPPYSYISLITMAIQQSPSKMCTLSEIYQFIMDLFPFYRQNQQRWQNSIRHSLSFNDCFVKVPRTPDRPGKGSYWTLHPDAGNMFENGCYLRRQKRFKCLKKEELRQGLDMEDMNGEPMSPGSDGECRPNENLQPATTPPGVQDRTAVASQGPPQHQTLEPIEPKTEPVTQQQPPSVPVTHAHQLEPQQHPHHPNHHQQPQQQHNHHPVEDQGPLRNPMELSHVSSQASVMSGMNPPPPLMNAMSMNSHPGFHH…
Ojap_FoxA	Osedax japonicus	Ojap_12147_c0_g2_i4.p1	MYPSQSTGEPPKHEELALMSGGLTGGFRSQYTSGGVPDPLAYQPLVAGVGGEAGVAGEPGLAGDAGVMTSGIDMPTLTHAKPPYSYISLITLSVQNSTSKMCTLNEIYQFIMELYPYYRQNQQRWQNSIRHSLSFNDCFVKVPRSTERPGKGSYWTLHADAGNMFQNGCYLRRQKRFKCAQRKIKTAQHNTSTSTTSPQTQTEVGQPSRPYYCPPVSGDLPFPYGGGQALGGCHGTGQLGISVTGNGPNSYGYPPPLPPPPPPPPLHGSKSISASDSEISDAGLATQVPPPHAFFSHPATPGYAQLTTPSTHATPLPGYAQHMPPPHTSSLTSHAMLPLTPASIGGQPGLSQSSSPPGLPAPRYYGDYRHDPLPGNTGNHVNNVFGCHGNLPPGAPEIC…
Ojap_FoxA4	Osedax japonicus	Ojap_5923_c1_g1_i1.p1	MINSQLCAAPMTAPGDPMTPVCRGQEVNENLDPRCLSGTSTLSQQRRRFADVKPPYSYIALITMALESTGNGMMTLNEIYEFIVDRFPYFRDNQQRWQNSIRHNLSLNDCFLKVNRAPGKPGKGNYWSMHPNCGDMFSNGSFLRRNKRFKFKSQRQQNRQQHPAFVADHAHLDESSYANPFPFYMPNSGYLPKTIEYPAKPAYQSTLNDLPYSQWIHQYNQYNTRYHEAISSEMEARSCQEPAYVPMPSSNINQFPQSQSCINNQNIMHTPVTPPSYTPPIINHPNPASLYHYNNLVNQLPHA*

## Sheet: GSC_seq
Name	Species	Gene_ID	Sequence(AA)
Cte_GSC	Capitella teleta	jgi|Capca1|225092|estExt_fgenesh1_pg.C_5820013	MHHSLHPAYCHPVVTSTDHMRMQLATRGSPPQLPVSASSSSFTIDSILAPRPHVLPTPSRAQMLQLPSGPNQHQAAATHEFLAAAAAYQQAVAAAAAAAAAAAGGAWGPNSAAGGFVPLDVLRMAAVAGCHNLQQHKRKRRHRTIFTEEQLDELERTFHKTHYPDVLLREELAIKIDLKEERVEVWFKNRRAKWRKQKREEEAASRNKERALRDALPVAAQKPPNLGHVTDDDEDDDISVTDDGSPTTTSNEHPLTLPAVHKPNRKQFHGSRDQLPLATVTSSVADSRNYDL*
Dgy_GSC	Dimorphilus gyrociliatus	DgyrT3332	MYSFLQQNRVKMHHLPLYLSADHLKNSFTIERILAPRPFFPAPRPTPSNFFPYFPTESPAPFLFPFPAGMITPDMLKSGHKRKRRHRTIFTEEQLEELEKTFQKTHYPDVLLREELALKVELKEERVEVWFKNRRAKWRKQKREEQEKKRRESDLCVDVTDVEDDTEEDINGNST*
Lan_GSC	Lingula anatina	XP_013379052.1	MAHPALPYYYSEHLKAAVSSSMLSSVHSPSLFTIDSILAPRPLLAHQRPPPGYFPYHALHPSHQAAAAEFLGYSTFPGFFPADLARAGQKRKRRHRTIFTEEQLEELEKTFQKTHYPDVLLREELAMKVDLKEERVEVWFKNRRAKWRKQKREQEAAKRNAETTNKNRGSQKEDTSVSDKAASDNNKTENKNDLDICPDSPCLSEQDIDVTSDGETENSPDFVTSSSVGQSRERGSVE
Lgig_GSC	Lottia gigantea	BAQ19203.1	MQDEQKKLDSMSVDSRVPRSLPELMPTSMAAAMMPHFPYYYTASQLKSCHNALLQASSAVASGSSPSIFSIDSILAPRPIPAHRPTPYFPYPGITPAPYDFFAAAAAAAYPSPFPGFLSPADLARAGQKRKRRHRTIFTEEQLEQLENTFHKTHYPDVLLREELALKVDLKEERVEVWFKNRRAKWRKTKREEEAVRRGHRGGSLSETDKNMTEKDGEISVCVDDKDFSDNECDSHESLNVDSCEEELSQMGKSDD
Oal_GSC	Oasisia alvinae	OALVG00000006604.1	MHHVPYYYGYPSQEQLKSCAAAAMAAARARYGVGPPPSSLFTIDSILAPRPAPPRPAPYFPYPTVHHLQHEFLAAAYHNPFPGSFLSADLMRAAAAAGQKRKRRHRTIFSEEQLGELEKTFQKTHYPDVLLREELALKVDLKEERVEVWFKNRRAKWRKHKRESDVTKSCVATTTADRSRSDTETAATSDGHQEELRCEDGGEHGGDYSSEEVSLTDMSRDDCTRADDHSADSSFVAEYEGTSERSLITGHKDRGDNSLVTRREGLGHDADFTLNIQMGSSQEVLTDTS
Ofra_GSC	Osedax frankpressi	OFRAG00000007625.1	MKMKTSFSIDDILSNSTKVQSHSQASGLNRNPTMDPVNMANQLFTYQGQFSASQLQTSLLAAAFSHHTQQHLHNYAHTYQQQHQHYHQQHPHHHQALVTTAGFPASVGSFLPVEILRAAAASIVNHKRKRRHRTIFSEEQLEELERTFSLTHYPDVVLRESLALKVDLKEERVEVWFKNRRAKWRKIKREQNIPICNLPNLQSTSNTFGSIPQSLHTRSETDSD
Ofu_GSC	Owenia fusiformis	KR232540.1	MQHLPYYYHPGGDVKPNAGSLLGPTASPSLFSIDSLLAPRPHLYQRPGLPSPYFPYPAGLAAAAAAHHAHQDFLGAYPSPFPGFMPADFVRAGHKRKRRHRTIFTEEQLEELEATFHKTHYPDVLLREELAMKIDLKEERVEVWFKNRRAKWRKTKREQQEAAKRAVNANKDSTGIENPAKPIPSAENEDEADDISLNSPLPSSGDESDIEVKDNTNSIPTNHRMLGDLNDIKRTETITSPNIDTIDV
Pdu_GSC	Platynereis dumerilii	CAC19336.1	MYTDRMHHIPYYYQPVSAEQLKSGACPPAFSSPFTIDSILAPRPLTFPPRPPYFHYPAAAAAAAAAAALHHHPHADLLASAYPGAFPGLMAADLMRVGQKRKRRHRTIFTEEQLEALEATFAKTHYPDVMLREELAMKVDLKEERVEVWFKNRRAKWRKQKREEEARRRAAGTSDGASSSTVSNSPETSSDKSPHDDKSNSDVEEEDRLSHVDGEEISVTDDEDDVTGRNSLLSREYMTSHSESSASYRNELCSRPLSDNFSKSNFNTSSQSSCSSPSP
Pvu_GSC	Patella vulgata	AJ507423.1	MNPSTIAAMMPHLPYYYAAGQLKSCHSALMANSAAGGSPSLFSIDSILAPRPVPAHRPTAYFPYPGITPGPYDLFAAAAAAYPSPFPGFLSPADLARAGQKRKRRHRTIFTEEQLEPLESTFHETHYPDVLLREELAIKVDLKEERVEVWFKNRRAKWRKTKREEEAARRAQKGLEPEKNITESDADVSICVDDETKDNNDCDSHESVNVDSCDELSQTAKSDDDDLSDNDFSASSPHSKQLDSPGPSSTS
Rpa_GSC	Riftia pachyptila	RPACG00000005317.1	LNRRQETSHKHRLDTQTELQTWIKDRIRPRSSTMHHVPYYYGYPSHEQLKSCAAAAVAAAAGARYAVGPGPSLFTIDSILAPRPAPHRPAPCFPYPTLPHIPHEFLAYHNPFPGGFLSADLMRAAAAAGQKRKRRHRTIFSEEQLGELEKTFQKTHYPDVLLREELALKVDLKEERVEVWFKNRRAKWRKHKRESDVTKRCVTTTTPDRSRSYSESAATSNGHQEELRSEDGKDDGCDYSGDDVSVTDTSRDDCPRGDDLSVDRSPVTGHESREHDTDYTLDVHATSSREPRQEVLTDTS
Ojap_GSC	Osedax japonicus	Ojap_1633_c3_g1_i4.p1	MKMKTSFTIDDILSKSSKSQINAQIPEVARLPTSLSLPPNMNISPNPFLAYQNQLNNSQIQTTILAAALTHHAQQQQQQQHLQPPHAAIANHAPSTSQRPPHRVTPATGYPSNANHAFLPVEILRAAAASIVNHKRKRRHRTIFSEEQLEELERTFSMTHYPDVLLRETLALKVDLKEERVEVWFKNRRAKWRKIKREQNASMCNLSSLPSSNEEFSCLPQSLCTRSDTDSE*

## Sheet: Gata_seq
Name	Species	Gene_ID	Sequence(AA)
Chaet_Gata123a	Chaetopterus sp.	GU357821.1	MDGVAPPDQHQGPGSHWIRGPDTRVANGLDSGMMPADDMTDMFFHSMEGGSNGVNPASYYASPAAARAVHSYRTQHGSSQMCRPHFHTALHPWIADSKSMGMPHAHSSWISPFSKSLSHPSPTAPLTVHPSSSLANTNVSNSSHLFSFPPTPPKDSTPEIGGSGAGGMPATSAGSNTEYSPESKPMKSEAMNMHGPPHPGDLHMPMSGMSSGLGSHSHSAHPMSSYPPYMGGPDYSSGSLFHPSSVFKAATLARARSKSRSSSEGRECVNCGATSTPLWRRDGTGHYLCNACGLYHKMNGANRPLIKPKRRLSAARRAGTSCANCGTSTTTLWRRNPNGDPVCNACGLYYKLHNVNRPLTMKKDGIQTRNRKMSTKSKKNKKNASMSDLLRPMDKPFST…
Chaet_Gata456a		GU357820.1	MAQVATNWPPSGLSHFQVKPEPQSDRDSDRSPCSSSSPVTDYSSPSASSLSPPNGGAAYSSRVLAAAGSHPPHPRVMLQARATAGTIGYSENQGQLLPPEDVESFFSTLDRPGASSVPSSSSAVASGFEASSLYHSSAISSSSALSGYSSVYPIPSAAAKGSSALSRDAMYQTALPAMSTIHTSPPTYHPDSAGTNSFIHAGGNPVYVPTTRAVLPMQYVGNGTSQTPSQTGSNMNAVWPMQGSDTSAYSNASTHPAVSPRFTFPPTPSPPINSPTARTDSSFSSPLPRPSPYPTYMSPEMSPWNGFNGSMGLNSPDALRRSGGLEGPDYFAEGRECVNCGAISTPLWRRDGTGHYLCNACGLYHKMNGMNRPLIKPQRRLVGQPELNSYNQYSQFNQS…
Cte_GataA1	Capitella teleta		STDKVNSAMDTDHHQAAWLRHDASSAAALAGLSSDGLPDAGPGGAAPGSCMTSPDMFFHSSMDNNANHTGYYSSHSRAMYRSSPSVVSSQVCRPPHSWHTPLHPWIGSNGAEGKQHMMAAHSGWMSPFASSSSTSTSSVKQPSSGGSSSLLQAASSSTSALFSFPPTPPKDSTPDMHGNNMQQQQPQQQHSGEFSPAGSKEGKTSSDHQQGSLASMQDLSVATSSCYGNTPSHPMPTYPYMHATGADYGPSPLFHPANVFKAASLARVRTKSRSSSEGRECVNCGATSTPLWRRDGTGHYLCNACGLYHKMSGQNRPLIKPKRRLSAARRAGTNCANCGTTTTTLWRRNHNGDPVCNACGLYYKLHNVNRPLTMKKEGIQ
Cte_GataB1	Capitella teleta		QYQNLPFEMNAVCHK*LSSA*TRLFEEFRHIIHRETTEFSRYHTGAKIRHR*GVSSFPAIVAHNTDGLQVVQSAKRKENSTNRDAPS*LADTMSQASSTHSSPWQPQEATPTAEEVTVNQPADINEGPGSVQHSSDQSHSVGMSPNNMHTVTQTMKREDTSPEQYASTEHTPEQHTTYEDPGGYKEETDPVYDSSQDGSAQSQQQMQDYNDQLIQQRNGAAGGGPGAGLGTMTEFLQSTRSMYQVGDVSSVTPPHTQQRQQQQQETRFASLSNVPMTMPETMHSLPETSYASTVYDMQSHISSPGMLHDPSHQLPLYDPSLYVNGSAPYLASSGQAMSNISPPPPVTSAGQKSTLLSALQYPPGSLSQWNLTPDPRSSAMHAPPPRYETPYHNEALDQQ…
Cte_GataB2	Capitella teleta		TDGLGSPLHARSAASTGLSSYGYMHSGDPLQAAWSGLNASSMLHGQQTSPLRRSSLETDYYGSPAMEGGVGRECANCGSTYAPLWRWNGTGHLLCNACGVHVMSGFAKPVMKTSGGRRSVSRRVGLSCANCHTSTTTLWRRNNEGEPVCNACGLYFKLHGVNRPMSMKKEGIQTRKRKPKGSGKQKSSPSHSKALTSPSTSSAPYSISGGGGMRSPPEASAPSHSSGLSSTMLIPNAALSHSTPLPSIKLERNIEDNSPLRHTDQPPSHLHLHPASMSIGAL*CLLERLTQGFFFRIGCVMIT*GLVRYDFMRRYVRYDADKYTRSKQMEVKRRTAYCSTSVRFSYFYIFSSSGENNNIKEEEIFTISSFEKLTK*CFMLRRSTLVSDKSRSTADLNIF…
Cte_GataB3	Capitella teleta		AGTRPLSAEQ*TCRMQLISGSTVEMNQLPPSQPLLHQPGFHDSPSLLASQFSSPLQPSSSSSTSNFPTSSYQTPTTSRIPSGSSWCPPPPQSDSYGSYASSNPWCRIPTESSLNPASGFPSFGQSADLTSWSNGYVTSQQATPAHGGFFSSQQYMAACRSGSAYDQSDYFCEGRECVNCGAMSTPLWRRDGTGHYLCNACGLYHKMNGLNRPMMKPQKRMCASRRMGLQCANCQTSTTTLWRRNADGEPVCNACGLYFKLHGVHRPMSMRKDGIQTRKRKPKGPSKVADDSSRVNVKKEPEVSSSPTDFGAKMSSPSGISLPATDMKTCMEAKTSNYKYVNDPRMTSSVNDPRMTSSLNMTSRVEDDDTQGLIAPRPLHHSAIGAC*PFGDLVMF*MTS…
Dgy_Gata1	Dimorphilus gyrociliatus	DgyrT2364	MKVKGEQERTVIGLKEAINLLCKTSLEFSSELSIQGLLAITIDKNEVLLVDIKDVIEAAPDERITSSSDVEKYQCRSDGTIVIQPELNEEDCRRNWDEDQEFSSDSDQSDKLVMDLRRQEEEERKSPKIGRVKHSMLRKSQQPRRNNKVNIDKFAEDVMQKRIEEENTSLLKVPQVAVPDTVSSTFPQPVPSLPPSVSAIQNIVLSMNMNQMNQIRPPLPTTSPFITNLLAAPIMPKANTQEVSSAIRDKLYNSVSKSSNFGGGGQICKKGEQRPGMRCTNCNTSKTTLWRRDDDGQTVCNACGLYYKLHRVGIFFLYLLLIALLFFLNYFIFRVI
Dgy_Gata4_1	Dimorphilus gyrociliatus	DgyrT4114	MQPTGMKSHKWEDEVERLFRAYPTADTQFRSQQFLSTPATAAAYVTGPWNDGLQYGYPSPSXXXXXXXXXXXXXXXXXXXXFENGWSGLGTAAAAAAAMHNHQSVQPHQQPTAFRHDDFCSPSDGRECVNCGAVSTPLWRRDGTGHYLCNACGLYSKMNGLNRPLVRPQRRLCAQPNSRRIGLQCSNCQTLTTTLWRRNNDGEPVCNACGLYFKLHGVSRPLSMKKDSIQTRKRKPKTNKKVTTSETMQQPIDMKKEGNG
Dgy_Gata4_2	Dimorphilus gyrociliatus	DgyrT4115	MAGFYYDKMFQNALHSHLQTAAAGNHSSYSGETPPFFSNVASTTSASSMYASRLQYAAAPAPNVWPAAQDSASTYGATQPSTSSPTVPRTYGPLAHTHPTSFAYSAYSPMHADINAWNYQSHSLEALNRSAAGAYPLDADYYAGEGRECANCGAISTPLWRRDGTGHYLCNACGLYHKMNGLSRPLLKPQRRLSGSRRIGLSCANCHTTQTTLWRRNPEGEPVCNACGLYFKLHGINRPLAMKKEGIQTRKRKPKSSKVKVKEEASNSGWYL
Helro_Gata2	Helobdella robusta	HelroT68470	MWRRDSEGRCICNACGLYERANNGQKRSLRQTRGKAPYKRPNQVCSNCSTRSTTMWRKTENGEEVCNACGLYYKLYQKHRPLELKRWLDDFFRMKFLQFKRSYKLLQIILKNELVVFLINLTYIPL
Helro_Gata3	Helobdella robusta	HelroT67904	MWRRDSEGRCICNACGLYERANNGQKRNLRQARGKAPYNRPNQVCSNCSTRSTTMWRKTENGEVVCNACGLYYKLYQKHRPLELKREKIQTRKR
Helro_Gata5	Helobdella robusta	HelroT80803	MNVFFADDLADDYFGDRKECVNCGAMGTPLWRRDGTGHYLCNACGLYQKMNGLNRPLTRQPKRLQTARRFGLSCTNCQTVTTTLWRRSNEGEPVCNACGLYFKLHGIPRPLSMRKEGIQTRKRKPKSPGKSMNSADHKGYLHNLYER
Lgi_Gata123	Lottia gigantea	JGI scaffold 833	FFSEGRECVNCGATSTPLWRRDGTGHYLCNACGLYHKMNGSNRPLIKPKRRLSAARRAGTSCSNCGTSTTTLWRRNHNGDPVCNACGLYYKLHNVSNRPLTMKKDGIQTRNRKMSTKSKKGKKGMNCMSDFLKPLDKQFGGFGSPNFNHAMHAPMPGYNYMTGGSSFGGGFMSSGGHQMMGSLSSGFNNFPTSGSFNSSFSGIPSSGLNLTTATNMVGAAMA
Lgi_Gata456a	Lottia gigantea		HDYFADLEGRECVNCGAISTPLWRRDGTGHYLCNACGLYHKMNGINRPLIKPQRRLVSASRRMGLSCSNCHTSTTTLWRRNNEGEPVCNACGLYYKLHGVIHRPLAMKKDGIQTRKRKPKSKERSPHKTSEKSG
Lgi_Gata456b	Lottia gigantea		DYYADLEGRECVNCGALSTPLWRRDGTGHYLCNACGLYHKMNSVNGAILKPQRRLSASRRIGLSCSNCHTSTTTLWRRNNEGEPVCNACGLYYKLHGVINRPLAMKKDGIQTRKRKPKGQGKTKSSSKSDSVGKPSSFDYYLKK
Lgi_Gata456c	Lottia gigantea		LFISANDDFYSEGRECVVCGAMSTPLWRRDGTGHYICNACGIYHKMAANGRPESKPNLTENRTVSLGFSSRRMGLACANCMTSTTTLWRRNAEGEPVCNACGLYYKLHQVRKCHVLVNRPMSMKKDGIQTRKRKPRTPSKLKTSPKDNQQRHVPSEPTQTLPPLSLPSSHQGALHQHRTNQSQGLLDLTLQRSEAHQGSSF
Oalv_Gata2	Oasisia alvinae	OALVG00000004113.1	MDMATLEQHQVPGPSPHWISRPEVSGPGQLLPGEEMGPAADMFLHSMEAVGQNHVNPASYYASPAAARAMHGYRPTSSTPSQMCRPHFHTPLHSWITDPKAMVPHAHSSWISSLAKPPSHPGGPLSVHPGATTMAGQGSPYFTFPPTPPKDAATPDMGLHSAAVSTEYTPDNKPTKMEVVGSGAMGSYSDSVSSSFCSPSHTAHPMASYPTYVPGGDYFHPASVFKAAAMARVRTKSRSSSEGRECVNCGATSTPLWRRDGTGHYLCNACGLYHKMNGQNRPLIKPKRRLSAARRAGTSCANCGTNTTTLWRRNQNGDPVCNACGLYYKLHNVNRPLTMKKDGIQTRNRKMSAKSKKGKKNSGDMFKPSLDKQYAAFGPCPPNLPPAMHTPMPTYMPGP…
Oalv_Gata4_1	Oasisia alvinae	OALVG00000017014.1	MYHHRTNHPQGVAATPVAPPLGMQHTDGSMAASPYQLGCNNPPVYMPPSLPMYPGYLPGMSNPVYSPSSAPSSWANVQPDGVSSLKYPSPYSSAGFALPPTPTPSPSNAVTLAPMDPMEAARSANFPAGQLSVSDISAWKGIAPRGYGGAPVVFQPNKCRGGDYFTDVGKECVNCGATSTPLWRTDGTGHYLCNACGLYKMGGTINRPVQPTRKSCGMKQNDNNTCANCMTRTTTLWRRNAEGEAVCNACGLYFKLHGIKRPIALRKDGIQTRKRKPKTSRLSRASSEAPPPGSEVQPATSLPAPSPAQHNHNNHNNGNGGGGDSDSLPELLTPSSASGSSPSTASQKSPDFHFAGGMLGAAPSSSPVGHLPTPDTSPVVAGMTSMSYVYNMYTGGASP…
Oalv_Gata4_2	Oasisia alvinae	OALVG00000017012.1	MQPRAALNFSEPSQLLPTEDVEVFFKNLDHRPRLPPPPPPSVAAATAQSTHSSVSFLTAMFQNPLPPSMSAGMHASGPPPPPSYGHHSDTNSFLQAAAAAAVAGSANPVYVPTTRPGMSMGYGVAGTAPMGQGSSAAMWQTENPSYVTNPGVSVSQRYAFPPTPSPPMNVRRDASGLSSPLGRPATLGGYNPYMTPDMASPWVNSFGQEGPEYFAEGRECVNCGAISTPLWRRDGTGHYLCNACGLYHKMNGLNRPLIKPQRRLSASRRVGLSCANCHTSTTTLWRRNNEGEPVCNACGLYYKLHGVHRPLSMKKEGIQTRKRKPKSLPKPKPATSENQDTKLLTNHSPLNTHLSTSPANAPPPSASADQHSTGSTLNNSHQFNPLSFSTPNYSAAVSQ…
Oalv_Gata4_3	Oasisia alvinae	OALVG00000017008.1	MAMAHLEQQQQQQQQQHQQSITELTGHRTNVDPLFANVFLSSLQGQGIGGSSGISNGGVYSNCPVEQQQQMSLPSMSVSQTAPPLYVPTTHSLLNPSPVGAAYPQQPGIGNGTWSLGGDQRQYGATSQCYSSPLPAWPRTEHGYGDSVQRQGPSLSPLTSYMRPDVGSWSGYGQSVGPFTPQFPRTADCDCGLADCGDMLRDGRECVNCGSIATPLWRRDGTGHYLCNACGLYHKMNGFNRPMLKTPKRLTARRTESSCANCHTTTTTLWRRNNEGLGVCNACGLYYKLHGVNRPLAMRKDVPQRRKRKPKKPSLGPMPVSYDSKPSPPSSADKLLPSINQRQSPISKDVGMVSSYEAALLGGTNGPCEPNSSGQVYGMSTPQSSPEAGCTGSPLTSSA…
Oalv_Gata5	Oasisia alvinae	OALVG00000017013.1	MSLNKNRYLAKLSISHRCEPTSRDVFAVVCGYGFLSGGCEGLPSAERVEDTDTTAESVEEAPLPWMCGTSNTKSSGICWTDGAADPAYDVSRAGRGASVNSASAMDIEATSRSINTWLESTSEASMSAVKSERCDGEAALYSRQDPPSVDQSPSRLLPTLDGGSLVGRRVGDVKDAQQSANGKLDLSAVLQTGRTSLEATPGGTAAHQLLGSDDIEVFFSSLNSPAMAAATSARVQPGTMASLTSPLTSPLTTLTNARAAENGATSYNYYNALHHQHVTAAPGVGVLAYSSASPYADYGPHPGHIHDKSLLNAPVACYGEAPPRSDGYGPPPRPGWTFPPYPSSLALPPLPQYPGEHERPSEGVAYVTSAMGRTPLNGYLAAPPGSGGMADHGVWGGMA…
Ofra_Gata123	Osedax frankpressi	OFRAG00000011536.1	MSMDHLLSMDHAMHAGGWPQMLAGHGHIDPMVTSQSDIYANGGEYYANRSMGNYRGAVSSPAIQATSRHYANSLPWMADAKSAASATGIGTSVPTVPATHAVAAATAAAAATWLPGTTTGSLKHTNEPVNNSTSGYLPINFPPTPPKDTLEVHQQHQHHLQQQQHQQHIHQQSLPAELGYIHQQQQQQQQQQQQQQQQQHQQLQQEHQQLPQQQHLRDVTDAEKKPVGLDSVGQLDISGYPLNPSTLAAYQTSAAVGAYDYFNSFNKAAVAGQISRVRTKSRSSAAATNPMNAEGRECVNCGATSTPLWRRDGTGHYLCNACGLYHKMNGQNRPLIKPKRRLSAARRAGTSCANCGTNTTTLWRRNGNGDPVCNACGLYHKLHSVNRPLTMKKDGIQTR…
Ofra_Gata456	Osedax frankpressi	OFRAG00000006410.1	MSNVLTDPTTTHPKLICDDRMTSLPPLTHQYYNQMTPGMQPVYYTPPHNAQDVLNYNETAVTGISHTWNQESLQHATVSTPISTPMTSPITTPITPMTTPMTTHIAASSAPHAAPASVDVSYQWRPDYSLHTHQLNTYGRVQTYQESGKVYNDPLQQYNIYQRHLVEPHMAEMMCDGRECVNCSSSTTPLWRRDGTGHYLCNACGLYQKMNGLNRPMLKTPKRLSSRKSESFCVNCHTTSTTLWRRNNEGLGVCNACGLYFKLHGINRPATMRKDTPQRRKRKPKKSSPAFPLQEGIKSELQTPLPSVMLPEQLFQSQMPLYDTSSSSFEQPTPPYKQSTHPYHQTTPPYSQNTPPYTHTTPPFHPITPPYEQVTVSNSYDNISQITDLKPSNANAILS…
Ofu_Gata3	Owenia fusiformis	OFUSG06474.1	MEMTSDHQPTWVRPEHQGNMEGENMGDMFFHGMEGGANAASYYASPAAARAVHGYRGAGSIGSGQMCRPHFHSPLTPWISEPGKTPVVPHSGWINFSKPLSHPSPTAPLTVNPTSTSSTSVASSSQLFSFPPTPPKDSTPDMGTTNNNNNTNSEYSPESKPAQKDSISSHMDVHGGTNGSHPSHPLPTYPYVGTDYTSSALFHSANMFKAASLARARNQKRSSSGEEGRECVNCGATSTPLWRRDGTGHYLCNACGLYHKMNGANRPLIKPKRRLSAARRAGTSCANCGTSTTTLWRRNPNGDPVCNACGLYYKLHNVNRPLTMKKDGIQTRNRKMSTKSKKKRGGASMCDLLKPLDKPFSTFSPPNVSPAMHTPMGYMTGMSSMGHNTLSGGYMQPQT…
Ofu_Gata4	Owenia fusiformis	OFUSG17029.1	MDSDTNWSAATSSHAQSEIQPARYERPGSSPRDQLVMQERPTAQNALYPLPKEEVQCFFDQLSEPNQPIPASTLATLEDRSMFQQPMTVASHAPPTYHHEGSSYLHSAATNPVYVPTTRATLGSMLPMQYMSNGTGQGSPQGWPTQDNGYSTASTHPSMSPRFTFPPTPSPPVSSPSSRTDPSYSALTRPTGISPYGYPDISAWSSYNNMALSPQQGLPRRPSADPVVDPYASKHLECVRCRSVLSSAWPQEGMEYIQCTMCGLYQRLNGFNHAMAKTGPIRSSRLSASRRVGLSCANCHTSQTTLWRRNNEGEPVCNACGLYYKLHGVNRPLAMKKEGIQTRKRKPKNMGKVRSPMKSEPSSDLKTSVSSPSMGSLHQVHNSQQSAASAMSVIHNTGN…
Ojap_Gata4	Osedax japonicus	Ojap_10785_c0_g1_i8	MTSQYYNHVTPDLQPAYYSLPATQEQVNYSDTNVIGVTQNWCQEAVPTSGMTTPLSTPACNLAPPTTTLTTPPVAMVTSAPATPATTLAPPPSAPVEPAYQWRPEYNTGHGQGAANLYPRMQSYPEQAKVYCDPAQLNQYNMYQRHSEPHMSEMMCDGRECVNCSSSTTPLWRRDGTGHYLCNACGLYQKMNGLNRPMLKTPKRLSSRKSESFCVNCHTTSTTLWRRNNEGLGVCNACGLYYKLHGINRPATMRKDTPQRRKRKPKKSQPAFPIQEGIKTDIQSTSLPSVMLPERVFPTQLPAYDVSGSSFEQATPPYKHVTPPYKQATPPYTQNTPSYDPMTPPYEQVPICNSYEKIHPTQTVQSVDLKPSNNNAILTNC
Pdum_Gata123	Platynereis dumerilii	comp221386_c0	MESMAEQPVHQGSTHWLRPDAGPSAANMLADDMTGAGAPPPPHPSATDMFFHSMDGNANHVNSYYNPARAMHTYRTPHSDYSSGSQVCRPHFHPPLHPWTSLTDGKAGLAHAHSGWISPFSSGPSPAKSSLGHSSPAAGPGALSVHPSSAGPTAPSGGSSSAGPTTTSSQLFSFPPTPPKDTTPEINNANGSSAGANTSGTAAGGSPSGQSSSPGGAPVLPSSDSYGVLDIKPSKVHENHHAQFSPMDGYSSALSSMSTSLSSSPMSTAHPMPTYPYMAGDYTSSALFHPANMLKAATLARVRTKSRSSSEGRECVNCGATSTPLWRRDGTGHYLCNACGLYHKMNGANRPLIKPKRRLSAARRAGTSCANCGTTTTTLWRRNHNGDPVCNACGLYYKL…
Pdum_Gata456	Platynereis dumerilii	comp225036_c0	GHYLCNACGLYHKMNGLNRPLIKPQRRLGFPCSLQSASRRVGLSCANCHTTTTTLWRRNNEGEPVCNACGLYYKLHGVNRPLAMKKEGIQTRKRKPKGSKSVKNNANKSETQDTKTTTSDASSTSPPVSSPNHMTSSPPMTSQQLLPPTTPTGRNGMSHSNPHGLGLTPEHSPNMTSPASSLGSSMGNNSVFSSPSPPKVISHLDQPVSMVDLALRAS
Rpa_Gata4_1	Riftia pachyptila	RPACG00000031624.1	MYHHRANHPQGVAAAPVAPPLGLQHTDGAMAASPYQLSCNNSPVYMPPSLPMYPGYIPGISNPVYTPSSTTSSWANVQPDGVSSLKYASPYSSGGFALPPTPTPSPSNAVTLASMDPMEAARSANFPAGQLSVSDISAWKGIAPRAYGGAPVVFAPNKCRGADYFTDVGKECVNCGATSTPLWRTDGTGHYLCNACGLYKMGGTINRPSAQPTRKSCGMKQNDNNTCANCMTRTTTLWRRNAEGEAVCNACGLYFKLHGIKRPIALRKDGIQTRKRKPKSSRLSRSSSEPAPQGNDVQQATSLPAPSPGHHGADSDSLPELLTPSSASSPSTSSQKSPEFHFAGGMLGAPSSSPTGQLPTPDTSPVVAGMTSMSYVYNMYAGSPSPSMGVRFYHDNGGC…
Rpa_Gata4_2	Riftia pachyptila	RPACG00000031618.1	MADGDRRWAQLMSQRLPYDDLHSACSDSTATSASATRQSIVPADPYAAPEAITASLRQPHQHQTGRGSMQPRATLNFSEPSQLLPTEDVEVFFKNLDHRPRLPPTSVAAATAQSSAHSSVSFLSAMFQNPLPPSMSAGMHGTAPPPPPPPPSYGHHSDTNSFLQAAAAAAVAGGANPVYVPTTRPGMSMGYGVAGTAPMGQGSSAAMWQTDNPSYVTNPGVSVSQRYAFPPTPSPPMNVRRDASGLSSPLGRPATLGGYNPYMTPEMTSPWVNSFGQDGPEYFAEGRECVNCGAISTPLWRRDGTGHYLCNACGLYHKMNGLNRPLIKPQRRLVSVSHSECLRRASTKTSQYNIYGFLICGIADLDDTAELMTL
Rpa_Gata4_3	Riftia pachyptila	RPACG00000014558.1	MAMAHLEQQQQQQQQQQQHITQQSVTELAGHRTNIDPLFANAFLSSLQGNGQGVGVSSGINSSGVYSNCPVEQQQQMSLPSMSVSQTSPPLYVPTTHSLLNPSPVAAAYPQQSAVGNTPWSLGGDNRQYGGTSQCYSSPLPAWPRPEHGYSDSVPRQSPSLSPLTTYMRPDVGSWGGYGQSVGSFAPQFQRNADCDCGIADCADMLRDGRECVNCGSIATPLWRRDGTGHYLCNACGLYHRMNGFNRPMLKTPKRLTARRTESSCANCHTTTTTLWRRNNEGLGVCNACGLYYKLHGVNRPLAMRKDVPQRRKRKPKKPSLGPLPVSYDAKPSPPSSADKLLSSISQQQGPISKNGTIESSYEATLLAGANGPCEPTSSGQVYSLSTPQSNLDTACTGS…
Rpa_Gata5	Riftia pachyptila	RPACG00000031622.1	MFASNTLYCVFAIEPPEQSDEQDSNDSDHSMTACSPIHAQGYRGRLVTFASAKYNSVCSVPLQSSGICWTPEADDTYDVNEPIRVASVNSASGMDIEATSHSINTWLASASEAATMSAVKRERCEGEAALYSHQEAPSDDQSPPRLLPTMESGSLTARRVGDGGLKDAHSSNGKLDLSAVLQSGRTPVEATPGGAGAHQLLGSDDIEVFFSSLNTPSASSRIQPGTMSMTSPLTTLTNARSAENGVPYSYYHALNQHVASNPGVPVYSTSSPYADYGPHAGHIHDKSLLNISVGCYGETQRSDDYGPASRPGWTFPTYQSSLSLPPLPQYPGEQVRPSEGIAYVTSGMGRAPINGYMAPPPGSGGITDHGVWGGMAGGLPDLDDGVIGPDDAEFYEEGR…
Rpa_Gata6	Riftia pachyptila	RPACG00000031621.1	MYTFANLGKLAPEIGRDRLYVSTRQNSRRTGLQCANCATSTTTLWRRNNEGEPVCNACGLYYKLHKVRLSR
Tla_Gata456a	Themiste lageniformis	GU357823.1	MIMDPSPTETSGSGEGQNAPGNKSPNPSQGQWVKSGVTEGTPVTWVKHQPEIQRAETPGNSSQQDPIARAWHAASSASPAPRRVEDNVVEGSNPATPQPSSSVQSMVVEEPPVVGTSVIVINPEEGANQQHSVTAMTSIPKEALPGAVHHVLPHMYGGQIIQSQLPHGATQYTMGGQLLDGQDVEVFLKNLDRSQPGFAALHAPSEIVQQVTSSSHLITTYTPMSTSVPAPAHNNYQTQGTSYQPTYEQPSMYATSTGQSYNVPSSRSSLLAQLQSFANGPISAGAGLPAATTWQPSSVQSSTSQAQDGPSRYTYLSTVTSQSSSDQRSTATAEYSVSDRVPNGVAYSYPGICADPNSPGWAQFAANGGDDGTRGMPVDPSNMMAEGRECVNCGAISTP…
Tla_Gata456b	Themiste lageniformis	GU357824.1	MALSGTSSFPHSSHLTKYTNLTENKTLPSSQPTTSSSGSLLGQEDVEVFFDSLERTTSFGLTTQTGAVASLLSSPGSSKYTMFQNTLPPSSMPPAPGFHDVGSTSFLPTVTNPLYVPTTRSILPSPSVYASPQGQVAAPSWPVQPDSYTTPTSQPTFPFSASVTSPSRPSSDVAFAGSSLTRANGLSPYGTSYLGTDLSTAWTGYGQGMVSAQQLLTPREGDYFGEGRECVNCGAISTPLWRRDGTGHYLRRDGTGHYLCNACGLYHKMNGINRPLIKPQRRLVNDHSANRRVGLQCSNCHTTTTTLWRRNNEGEPVCNACGLYFKLHGVSRPLSMRKDGIQTRKRKPKSSQSKSPSLKLDQNEKQEDVPVESGTPPVVLKNDLETSPPPSSLSDKEIR…

## Sheet: Wnt4_11_A_seq
Name	Species	ID	Sequence(AA)
Bflo_Wnt4	Branchiostoma floridae	AAC80431	MPTLNVILVFLLYALVSTCSATANQWLRVAASAVSVRTEDACEKLHGLISRQVQICKRNVEVMDSVKEGARMSIEECQFQFRHRRWNCSTLINRRGPVFGKVLEEGTREAAFVHSISAAGVAHAVTRACSSGELERCGCNRTVRGTIPEGFHWAGCSDNFAFGAAFSQTFVDARERGRVAATSSRALMNLHNNEAGRRNLVDHMKTECKCHGVSGSCELKTCWRAMPPFREVGARLKEKFDGATEVQQKKIGSRRELVPLNSDFKPHSSSDLVYLDASPDFCVRDTKVGSMGTVGRVCNKTSKAIDGCELLCCGRGYNTHTREVVERCSCKFHWCCYVKCKTCRRTVEVHTCK
Bflo_Wnt11	Branchiostoma floridae	AAF80555.1	MDFTPALWVILLVMFIDGRSSAIKWLSIADVGKNLSWNKTSSCRKVSGFVPEQTQLCRRTLEVMPAVEYAAESARKTCQEQFGNRRWNCSSIKKAPHFMNDLEKGTKEAAYVHALSSAAVVHTVARACAAGYLKACTCARNPGEKPDGNYTWGGCGDNVKFGLEFGSRFADAPMRKKKRSHTQTLMNLHNSEAGRLAVQNTMTTKCKCHGVSGSCNVKTCWKSLADLTEISHELAEKYSYAIKVVKRKIGTRQQLVPEDRRSRRHGSGDLIFVENSPNYCMVNNRKGSYGTTGRLCNKTSVGPDSCQTMCCGRGYNDFTVTVTERCNCKYHWCCYVTCDQCTRTEKKYMCK
Bflo_WntA	Branchiostoma floridae	XP_002609873.1	MISSSPARVQSRHSPSSLLFSFLLLSLPFMLLSKPGARGGSNAIRWSTGEARRYCGAVPWPVRRQKIMCEKFPRATTKVREGANLGIQECQHQFKHRLWNCSTADISVLQRLLSIRSRETAFLHAIVSAGVAYGVARACSTGELQECSCSKAKTKPPPGAESAGGEWEWGGCSHNIRFGDNLSKEFMDANEVAADDTGLMNLHNNEAGRKARPLAIKSNMKVTCKCHGVSGSCATMVCWESMPSFRQVGDLIMGKYHGATYVKINKKGSRLRQRNKRHKRPTAHDVVYLDDSPDYCEVDVAKGSYGTHGRKCNRTSAGVDGCQLLCCNRDFVSREEITEESCNCKFKWCCEVTCKKCKKKELVHYCK
Cte_Wnt4_1	Capitella teleta	jgi|Capca1|181867|estExt_Genewise1Plus.C_230102	MKALDFCLILLLLEELCGSTSGLRWLALATVGSVDHIQKEEACDTLSGLVKRQKKICKRNIEVMHAVKKGAVSAIDECQYQFQNRRWNCSTVDHGSAVFGNVLNAGTREAAFVHAISSAGVTYAVTKACSSGQVDKCGCDRSIRGKSPQGFEWAGCSDNVAYGSAFCGMFVDARERAKGRQSSRALMNLHNNEAGRLAVEENMKVQCKCHGVSGSCEMKTCWRGLPSFREVGAMLKDRFDGASEVEEQKVGSRKKLVPKNTQFKPHETQDLVYLEASPDYCISDPETGSLGTSGRTCNRSSKAIDGCELMCCGRGFNVKRRVVDERCHCKFHWCCYVKCQQCKKVVDEYVCR
Cte_Wnt4_2	Capitella teleta	jgi|Capca1|216606|fgenesh1_pg.C_scaffold_358000011	MGIDECQHQFRDRRWNCTTYNDTDVFGKVLDLKTREKAYIYAVSSAGVMFAVTTACAKGELHICDCDEKVRSQDTKGGFIWGGCSHNVAFGDRFTREFVDSNENRFNDEGLMNLWNNNAGRKAIRTSMKLLCKCHGVSGSCSAKICWKTMTGFRNIGSQLKDKFDGASRVIHHDKKHRLKPMDRYQKKPNKKDLVYLQESPDFCSSNTTIGSLGTQGRACNKTSYGLDGCSLMCCGRGYQTTLITVVEDCNCKFVWCCNVVCDECIKREERHICN
Cte_Wnt11	Capitella teleta	jgi|Capca1|20087|estExt_fgenesh1_pm.C_6800001	MSGLRTASEHWNRTADCVKAKEHGLVKQQIQICKRNMELMPVVAHATRQTTDVCQYLFAQYRWNCTSVRMAPKYLPDLTGGSREQAYVHALSAAALAQTISKACTQGATTKCSCGRIPNEAPPSEFKWGGCGDDLRFGMIFSASFADSPFLKRKKRSKQAMMNLHNNNAGRKIISDSLVTDCKCHGVSGSCNIKTCWKALPDMRTVGTKIQERYRLAVEVVNKKVKNSKERRFVPLMDKKTSFSENELIYYTKSPDYCLPDGGLGSMGTRGRECEKTNDGSIGCQSMCCGRGFTSQVVEVKHRCECKYFYCCYVECKTCTKKVEINRCR
Hsa_Wnt4	Homo sapiens	P56705	MSPRSCLRSLRLLVFAVFSAAASNWLYLAKLSSVGSISEEETCEKLKGLIQRQVQMCKRNLEVMDSVRRGAQLAIEECQYQFRNRRWNCSTLDSLPVFGKVVTQGTREAAFVYAISSAGVAFAVTRACSSGELEKCGCDRTVHGVSPQGFQWSGCSDNIAYGVAFSQSFVDVRERSKGASSSRALMNLHNNEAGRKAILTHMRVECKCHGVSGSCEVKTCWRAVPPFRQVGHALKEKFDGATEVEPRRVGSSRALVPRNAQFKPHTDEDLVYLEPSPDFCEQDMRSGVLGTRGRTCNKTSKAIDGCELLCCGRGFHTAQVELAERCSCKFHWCCFVKCRQCQRLVELHTCR
Hsa_Wnt11	Homo sapiens	O96014	MRARPQVCEALLFALALQTGVCYGIKWLALSKTPSALALNQTQHCKQLEGLVSAQVQLCRSNLELMHTVVHAAREVMKACRRAFADMRWNCSSIELAPNYLLDLERGTRESAFVYALSAAAISHAIARACTSGDLPGCSCGPVPGEPPGPGNRWGGCADNLSYGLLMGAKFSDAPMKVKKTGSQANKLMRLHNSEVGRQALRASLEMKCKCHGVSGSCSIRTCWKGLQELQDVAADLKTRYLSATKVVHRPMGTRKHLVPKDLDIRPVKDSELVYLQSSPDFCMKNEKVGSHGTQDRQCNKTSNGSDSCDLMCCGRGYNPYTDRVVERCHCKYHWCCYVTCRRCERTVERYVCK
Lgi_Wnt4	Lottia gigantea	XP_009064139.1	ALAKMTSLGSITDENHCDSLYGFVKRQKKLCRKNLEIMDNVKVGARVAIEECQSQFGNRRWNCSTANSKKLFGNVILKQGTREAAFVHAISSAGVAHSVTRACSSGTLQKCGCDRTVRGRSPEGFEWSGCSDNIDYGMAFSKAFVDAREKGKKRKNTGRALMNLHNNEAGRKAVDANMKVECKCHGVSGSCEMRTCWKAMPSFKKVGEILKEKFDGATEVKHQVKGTRNELVPLNPQFKRHTESDLVYMVASPDFCEADKKTGSLGTHGRICNKTSKAIDGCELLCCGRGYRTRIVTIKERCFCKFLWCCYVKCKECTRQIEEHTCL
Lgi_Wnt11	Lottia gigantea	jgi|Lotgi1|109316|e_gw1.10.269.1	KHKTWENPKMCSKALGLLPRQRRICKQHLEIMSTIVGASLLSVETCQNQFSDRRWNCSSISQVPSVPRDLSRGTREQAYVYGIASAALTHSVARACSIGVTRKCSCGALPNTAPTGAFKWGGCGDDLHFGMALGRAFTDASLKSKKGKSKSSKKAMMNRHNFAAGRKIVESSLTTACKCHGVSGSCSIKTCWKSLPDFDSIGATLKNRYALAVEVKRKRKKKQKVLVPIMKNKKTIRSDELIYYTKSPDYCSPDAKSGSIGTHNRLCDKTSRGSGGCDVMCCGRGYDSFKMEVMERCECKYYWCCYVKCKTCVKTLNLSKCR
Lgi_WntA	Lottia gigantea	jgi|Lotgi1|152125|fgenesh2_pg.C_sca_1000263	MGIDECQHQFRDRRWNCTTFNTTNVFGQILKIKSRETGYIYAILSAGIMYSVTRACAKGDLDHCGCDTKVRRISTEGEFEWGGCSDNIRYGSKFSKDFVDSKEMRISEDGLMNVWNNGAGRKMVKDELELMCKCHGVSGSCSVKICWRKMKSFRAIGSALKGRFDGASLVKMDRRRKRLKRTNKLQKRPTKKDLVYLNESPDFCEHNLENGSVGTRGRECNKTSYGLDGCRLMCCGRGYYTLIKEEKDDCDCKFYWCCRVECKKCTNVKEMHYCN
Oal_Wnt4_1	Oasisia alvinae	OALVG00000027748.1	MRCLRTVSSFLLVFLLVESLCTAVSGIRWLSMAMSGSATSLQDVASCGKQRGLVKRQRQLCRRYFDLMTAVQSGALLAIVECQYQFSNRRWNCSTVSHASVFGNVLNQGTRESAFVHAISAAGVSHAVTRSCSSGQVDRCGCDRTVWGKSRKGDFEWAGCSDNIAYGNAFSKTFVDARERTRGSHADRALMNLHNNNAGRQVIARNMVVQCKCHGVSGSCELKTCWRAMPSLRRIGEQLKEKFDGATEVVLRRIGTRRHLVPRHAYFKPHTDTDLVYLQASPDFCDPDPKSGSLGTVGRQCNRTSRAMDGCELMCCGRDFTTHTRVVIERCQCRFHWCCYVKCQTCERQVEENICN
Oal_Wnt4_2	Oasisia alvinae	OALVG00000011288.1	MRGIVLVVAVLFLQTANASWWYLGMSGATYNGVLVSPRTKSENRARCAEIDVLAPRQRELCSRSRHILDVVSSGASAGIDECQYQFRLRRWNCSTFNTTDVFGKILELKTREKAYIYAVSSAGVMHAVTQACARGTLDICSCDTHVRAREPEAGFLWGGCSHNVNFGGVFTREFVDSNENRRRSDGLMNLWNNAAGRKTIKETMRLLCKCHGVSGSCSIKICWRTMAKFRDIGAALKEKFNGASRVRLGRKHRFQPLDRLQKRPTRKDLVYLEESPDFCEANPAHGSLGTHGRQCNRTSYGLDGCRLMCCGRGYHTIVRDLSEDCNCKFFWCCRVVCETCTRIVEQHFCN
Oal_Wnt11	Oasisia alvinae	OALVG00000031351.1	MSGRQRGVSLVVTLTSVAFIVVLLVEQCCSIRWLAMANDPSRAWNKTRHCSKYRRETGLYKGQVRLCQKHLEFMPIIAHATRQTVDVCQSLFADRRWNCSSVKLAPNYMADLTGGSREQAFVYALASASLTQSIAKSCSLGFSTKCSCGRLPNTPPPGEFKWGGCGDDLRYGVLFSRWFADGVFLKRKKKSKKVLISLHNNRAGRKAVEASLQTACKCHGVSGSCSIKTCWKALADMTTVGGVLLKRYAVAVEAKARRMKRLGGEKRLVSMLRKRLVADTDLVYCRKSPDYCLPDPSRGSVGTHGRECKKGDPGSSGGCQLMCCGRGITSRVVRVRHRCDCKYYWCCYVKCKTCIKDVVVHRCR
Ofra_Wnt4	Osedax frankpressi	OFRAG00000012890.1	MKYLCIVSLLLLLEFSTSIRWLSLAMSGSTSSKSIQNCTTQKGFVRIQKRMCTAYPEFMEAVEKGAKSAISECQFQFQNRRWNCSTVRDKTVFGNVVKDTRESAFIHALSSASVAFSVTKACSKGDLITCGCDRTINSQTAQHTGNEETNRNHDILNMYKWNGCSDNIEYGKAFSKQFVDSRERIKNSKRADRIMMNLHNNNAGRQVISTNMEVKCKCHGVSGSCEMKTCWRSAPSMRKIGELLRTRFDGATEVLLKHDDKGRVLMPKNQYFKRQSENDLVYLKKSPNFCRQNRKSGSYGTRGRTCIRGGKAMDGCDLMCCGRGFFVRIRYIAERCNCKFKWCCSVKCDTCNKRIVEHICK
Ofra_Wnt4_2	Osedax frankpressi	OFRAG00000013261.1	MIVNLVVLLLTGMTAVSCTWWYLGISGVAYNQMSSNYRDQCQRLEMIVPKQRRMCARNKHVMDIVSSGASLGIRECQKQFSSRRWNCTVFNNTDVFGHVLRLETREKAFIHAISSAAVMHSIIKACAKGSLSLCSCDTRTPRSTNTNFKWGGCSHDVKYGAMFTRQFVDSGNNGVMPAKLVNLWNNAAGRKMVKRKQKLVCKCHGVSGSCAVKICWKEVADFGVIGNALKNRFDGAYKVKFISNKATKKKRSHSITPLTKIQKNPSKRDLVYTEDSPDFCEKNKQKGSMGTRNRRCKRFSRGVEGCELMCCGRGYHTIERTVSKQCGCKFVWCCDVKCNICTSVEQQFYCN
Ofu_Wnt4	Owenia fusiformis	OFUSG13755.1	MYYYRTMQKKHLYTLLMFMLLLEECYAAAGIKWLALGLSQTIPRIQDETICDKLTGLVKKQKHICRQQIEVMDSVKLGASMAIKECQFQFRNRRWNCSTVDPVSVFGNILNQGTREVAFVHSISSAGVSHTVTRACSSAKLTKCGCDRTVRGRSSKGFDWAGCSDNIAYGNAFSKTFVDARERGRKGDGGRSLMNLHNNEAGRQVIDDNMRVECKCHGVSGTCELKTCWRAMPTFRTVGEKLKEKFDGATEVEQRRIGTRRQLLPKNPQFKPHTGSDLVYLVPSPDYCEMDPHTGSIGTSGRLCSKASKAIDGCDLMCCGRGFTTRVKTVTERCMCKFHWCCYVKCKECQREVEEHTCL
Ofu_Wnt11	Owenia fusiformis	OFUSG26879.1	MIETKGSACSIRQYTKSPNSLKKIPRALASSKKHWNITVHCTKGRRDGLHSSQVDVCKEHIDVMPIVKTAAYVAKQTCQYMFQDRRWNCSSIESVPKMTRDLSLGTREQAFVYAVSSSSLAHTVSRACALGHTLRCGCGLLPTEAPTEEFKWGGCSDDLRYGISFTKTFADAPFLKRNKKSSMNRHNNMVGVQVIDSSLGTACKCHGVSGSCALKTCWKALPDMEKIGHKLKHKYAYAVEVESRRVGRTKRLVPVDHDKIDIGNDELIYYTTSPDYCGPDPKTGSVGTAGRRCIKGDGGSGGCDSMCCGRGFITLNLLKKERCECKYYWCCYVKCKTCRRYVEIHKCR
Ofu_WntA	Owenia fusiformis	OFUSG09779.2	MNPVETVPKMWRVYVGILLLTLCIVEKVHSNTWWYVGMVSSAQLQRGPDEVRSRDPRFLKCRSMTFLNTKQRDLCLKSRNLLPVISNGAEIGLAECKDQFSTRRWNCTTFPNATNVFGKVLVRKGREKAYIFAISSSGVMFAVTRACAKGVLGICGCDTSIRKKDTEGDFKWGGCSHNIKYGDKFTKEWVDAQEVRLTKDGLMNTWNNEAGRKAIKASTKLICKCHGISGSCSQKICWRSMGNFKEVGSILKEKFDGASQVKFSKKKNRLLPIGKNQKKPTKKDLVYIDDSPDFCEYNPETGSLGTKDRLCNKSSQGLDGCALMCCGRGYHTIVRTVSEECDCTFFWCCRVVCKKCQSRVEEHFCN
Oja_Wnt4	Osedax japonicus	Ojap_5228_c0_g2_i18.p1	MAFSMIFLLLTGFTTVTCTWWYLGISGVAYNQMSTNYRDRCRSLDMIVPKQRRMCARNKNVMDIVSSGAALGIKECQKQFKSRRWNCTVFNNTHVFGHVLKLETREKAFIHAISSAAVMHSIVKACAKGTLSLCSCDTNTQRSANANFKWGGCSHDTRYGAVFTRQFVDAGDNGVMPAKLVNLWNNAAGRKMVKRKLKLVCKCHGVSGSCAVKICWKEVADFGVVGSALKNRFDGAYKVKFKSNKATKRKRSHSIMPILKIQKTPSKRDLVYTEDSPDFCEKNKKEGSMGTQNRRCKRYSRGVEGCELMCCGRGYHTIEKTVSKQCRLVCPEKPDDVTSRNYYITRNVKTIIQCILNIK
Oja_Wnt4A	Osedax japonicus	Ojap_9390_c0_g1_i1.p1	MKNLFLATFLVLFGFTTSIRWLSLAMSGSVHNNHIKNCTTQSSFVRIQKRICSEYPYLMSAVEKGAKSAISECKHQFKSRRWNCPLGSKKNGKLFGKSVKGTRESAFLHALSSASVAYSVTKECSKGNLATCGCDVSVRDASPQETDSDKQSRQNNLKQMHIWTGCSDNVAYGNSFSRRFVDSRENVMSSKRRDRAMMNLHNNQAGRQVISNNVQVKCKCHGVSGSCEMKTCWRAAPSMRKIGELLKEKSDKATVVQLKEGANGFQLLPRNTYFQTQTEFDLIYLRNSPNFCKRRGKGRLYAGTRGRECVHEGKKSDGCDLLCCGRGYITRTKTSRVRCKCKFHWCCEVRCSTCIKKEVIRICK
Pdu_Wnt4	Platynereis dumerilii	CAD37166.2	MTKICAAVLIFFTLELLWNQASGIKWLALARMSSVATIKEDKECNVLDGLVKKQKKICKKHVEMMGAVRKGAIEAIHECQFQFRNRRWNCSTVDASTIFGNVLHQGSREASFVHAISSAGVAHPVTRACSSGTMSECGCDRTVRGRSPAGFEWAGCSDNIAFGTAFSRTFVDARERVRKDREGSSSRVLMNLHNNEAGRKIIEENMLTQCKCHGVSGSCELKTCWRAMPSFRKIGYMLKEKFDGACEVQQKKAGSRSVLVPRSTQYKPHSSTDLVYLVASPDFCERDPKTGALGTHGRRCNKTSKAIDGCELMCCGRGYVTKKRVIIERCHCKFHWCCYVKCQNCKREIEEHTCL
Pdu_Wnt11	Platynereis dumerilii	ADK38674.1	RGVAGSLLPGLLILIIGLQGCAAIKWLALAKTHEKVWNNTKLCQTLKRDAGLTKQQVRMCKQNLELMGIVAGATREAVLTCQSLFADRRWNCSSITYAPNFLADLTGGSREQAFVYAISSAAITHAVSRACSIGATTKCGCGRLPSEPPPGDFKWGGCGDDLRFGLAYADLFAAPGGKGKRRSKRHLVNSHNNAAGRKLISDSLQTACKCHGVSGSCSIKTCWKALPDLKELGMMLQKKYAIAVEVDLKEIFLQVNKKRMRGSRERRLVAVHRPDKRKDFQAEELIYYTKSPDYCLPDTTLGSLGTRGRECNKDSTSSGGCRSMCCDRGYTSHVMEIKQRCDCKYYWCCYVKCKTCTTKVEINRCR
Pdu_WntA	Platynereis dumerilii	Q8MPL3	MSLTWIWVFTCTLLLQTVHASWWYLGLSSSAYQSTMDSAGINYRSKCTKIAVFAPRQMELCRKSKNILEIISKGASTGIEECQYQFSDRRWNCTTFNNTSVFGKVLSKETRERAYIYAVSSAGVMYSITKACAKGDLHMCSCDTSIRNKETKGEFLWGGCSHNVKFGERFTREFVDTKENGEDPDGLMNIWNNGAGRKTIKSSMRLLCKCYGVFSGSCSVKICWRTMAPFREIGRHLKQKFDGASLVTINSKKSKLKPVDRRIKKPAKDELVYMEDSPDYCEYDPGIGSLGTRGRQCNRTSYGLDGCSLMCCGRGYYTTVREIKEDCNCKFHWCCRVECDKCSKKIEEHFCN
Pvu_Wnt4	Patella vulgata	XP_050413073.1	MYYTDVLNIIFGLCVLYHTLPAVDSVRWLALAKMTSIGSIDSEDHCDSLYGFVKRQKKLCRKNLEIMDNVKVGALVAIEECQSQFKNRRWNCSTADNKKLFGNVILKQGTREAAFVHAISSAGVAHSVTRACSSGTLQKCGCDRTVRGRSKEGFEWSGCSDNVDYGMAFSKAFVDAREKGKKRKNSGRALMNLHNNEAGRKAVDANMKVDCKCHGVSGSCEMRTCWKAMPSFKKVGEILKEKFDGATEVKHQVKGTRNELVPLNPQFKRHTESDLVYMVASPDFCEADKKTGSLGTHGRICNRTSKAIDGCELLCCGRGYRTRIVTVVERCMCKFLWCCYVKCKECERKVEEHTCL
Pvu_Wnt11	Patella vulgata	XP_050411543.1	MRRLRTSWLLQLVITLLCFQRCTTIRWLALYKSKHKEWESQKHCVKASGLLPRQRRLCKDHLEIMPTIVGASLLSIETCQSQFSDRRWNCSSISQVPTIPRDLSRGTREQAYVYGIASAALSHSVARACSIGVTTKCSCGALPNTAPNGAFKWGGCGDDVHFGLGWGKAFTDASLKSKKGKSKSSKKAMMNRHNFAAGRKVVEFSLTTACKCHGVSGSCSIKTCWKALPDFDSIGATLKNRYALAVEVKRKRKKKQKVLVPIMANKKSIRSDELIYYTKSPDYCNPDPKSGSIGTQNRLCDNTSPGSGGCDVMCCGRGYDNFKMEVMERCECKYYWCCYVKCKTCVKTLNLSKCR
Pvu_WntA	Patella vulgata	Q8MPI2	MSLTWIWVFTCTLLLQTVHASWWYLGLSSSAYQSTMDSAGINYRSKCTKIAVFAPRQMELCRKSKNILEIISKGASTGIEECQYQFSDRRWNCTTFNNTSVFGKVLSKETRERAYIYAVSSAGVMYSITKACAKGDLHMCSCDTSIRNKETKGEFLWGGCSHNVKFGERFTREFVDTKENGEDPDGLMNIWNNGAGRKTIKSSMRLLCKCYGVFSGSCSVKICWRTMAPFREIGRHLKQKFDGASLVTINSKKSKLKPVDRRIKKPAKDELVYMEDSPDYCEYDPGIGSLGTRGRQCNRTSYGLDGCSLMCCGRGYYTTVREIKEDCNCKFHWCCRVECDKCSKKIEEHFCNRTSGSPGLQDSARVRLNADGLMNVWNNGAGRKTVKEELDLICKCHGV…
Rpa_Wnt4_1	Riftia pachyptila	RPACG00000006383.1	MKSKRRHRVEFRDRRWNCSTAHRAIRKVIKLDTRETGFVNAIMAAGVVHAVTEACTQGSLLQCTCDDSVRDVATDGEWEWGGCGDDVSFGYRKSREFMDVVKRRRRSDIRSKLLLHNNEAGRLAIVKHMRMVCKCHGLSGSCALKTCWKKMPHFHDVGARLKSRFDGASQVTISNDGVSLVPVGGRTIKPIGLTDIVYSGVSPDYCVPNRQKGSLGTRGRECDPKSFGIGGCELLCCERGYSTRRVKRYENCRCKFHWCCEVVCDTCVSVHTVHTCL
Rpa_Wnt4_2	Riftia pachyptila	RPACG00000002385.1	MRSIFFIAAVLYLQTANASWWYLGMSGATYNGVLDNPRTKSENRARCAEIDILAPRQRELCSRSRHVLDVVSSGASAGIDECQYQFRLRRWNCSTVNTTDVFGKILELSKSFVGSVGRRIPLLRTIVGSAPTDGRLPNCRTNWELYPLVCNLPAVVETVTVASRLGSNPGVQTLTLVRRIVDDRRPKQAGVERVKHRRILICNCVTETREKAYIYAVSSAGVMHAVTQACARGTLDICGCDTHVRAREPNAAFLWGGCSHNVNFGGMFTRQFVDSNENRRRSDGLMNLWNNAAGRKTVKETMRLLCKCHGVSGSCSIKICWRTMSKFRDIGAKLKEKFDGASRVRLGKKHRFQPLDRLQHCLSFIAAVFVNKHCRPYFALTETADEKGPRLPRGVPRLL…
Rpa_Wnt4_3	Riftia pachyptila	RPACG00000029801.1	MRCLRAASTCLLVFLVVETLCTAVSGIRWLSMAMSGSASSLQDVATCGKQRGLVKRQRQLCRRYFDLMHAVQSGALLAIVECQYQFSNRRWNCSTIDAASIFGNVLNQGTRESAFVHAISAAGVSHAVTRSCSSGQVDRCGCDRTVWGKSRKGDFEWAGCSDNIAYGNAFSKTFVDARERTRGSHADRALMNLHNNNAGRQVIARNMVVQCKCHGVSGSCELKTCWRAMPSLRRIGEQLKEKFDGATEVVLRRIGTRRHLVPRHAYFKPHTDTDLVYLQASPDFCDPDPKSGSLGTHGRRCNRTSRAMDGCELMCCGRDFTTHTRVVIERCQCRFHWCCYVKCQTCERQVEENICN
