# Supplementary material for: Predetermined sex revealed by a female transient gut in non-feeding larvae of Osedax (Siboglinidae, Annelida)
Source: EvoDevo. 2025 Aug 26;16:15. doi: 10.1186/s13227-025-00251-9 (PMC12382133; doi:10.1186/s13227-025-00251-9)
Supplement: Supplementary file 5 — Supplementary Material 5 [file 13227_2025_251_MOESM5_ESM.xlsx]

## Sheet: sample_design
sample	stage	age	sex	published
0-1	embryo	0D	UN	Tilic et al., 2024
0-2	embryo	0D	UN	Tilic et al., 2024
0-3	embryo	0D	UN	Tilic et al., 2024
0-9	embryo	0D	UN	Tilic et al., 2024
0-10	embryo	0D	UN	Tilic et al., 2024
24-2	larva	1D	UN	Tilic et al., 2024
24-3	larva	1D	UN	Tilic et al., 2024
24-4	larva	1D	UN	Tilic et al., 2024
24-5	larva	1D	UN	Tilic et al., 2024
24-6	larva	1D	UN	Tilic et al., 2024
48-2	larva	2D	F	Tilic et al., 2024
48-3	larva	2D	M	Tilic et al., 2024
48-4	larva	2D	M	Tilic et al., 2024
48-5	larva	2D	M	Tilic et al., 2024
48-6	larva	2D	F	Tilic et al., 2024
72-2	larva	3D	M	Tilic et al., 2024
72-3	larva	3D	F	Tilic et al., 2024
72-6	larva	3D	F	Tilic et al., 2024
72-11	larva	3D	F	Tilic et al., 2024
72-12	larva	3D	F	Tilic et al., 2024
96-3	larva	4D	M	Tilic et al., 2024
96-6	larva	4D	F	Tilic et al., 2024
96-9	larva	4D	F	Tilic et al., 2024
96-10	larva	4D	M	Tilic et al., 2024
96-11	larva	4D	M	Tilic et al., 2024
120-3	larva	5D	M	Tilic et al., 2024
120-8	larva	5D	M	Tilic et al., 2024
120-10	larva	5D	M	Tilic et al., 2024
120-11	larva	5D	M	Tilic et al., 2024
120-12	larva	5D	F	Tilic et al., 2024
144-7	larva	5D	M	Tilic et al., 2024
144-8	larva	5D	F	Tilic et al., 2024
144-9	larva	5D	F	Tilic et al., 2024
144-10	larva	5D	F	Tilic et al., 2024
144-11	larva	5D	M	Tilic et al., 2024
1d-J03	juvenile	1dpi	F	Tilic et al., 2024
1d-J07	juvenile	1dpi	F	Tilic et al., 2024
1d-J08	juvenile	1dpi	F	Tilic et al., 2024
EJ2	juvenile	1dpi	F	no
EJ3	juvenile	1dpi	F	no
EJ5	juvenile	1dpi	F	no
EJ7	juvenile	1dpi	F	no
EJ8	juvenile	1dpi	F	no
3w-F01	adult	3wpi	F	Tilic et al., 2024
3w-F02	adult	3wpi	F	Tilic et al., 2024
3w-F03	adult	3wpi	F	Tilic et al., 2024
4P4	adult	3wpi	F	no
4P5	adult	3wpi	F	no
E-male03	juvenile	6-8hpi	M	Tilic et al., 2024
E-male04	juvenile	6-8hpi	M	Tilic et al., 2024
E-male05	juvenile	6-8hpi	M	Tilic et al., 2024
EM1	juvenile	6-8hpi	M	no
EM4	juvenile	6-8hpi	M	no
EM5	juvenile	6-8hpi	M	no
EM6	juvenile	6-8hpi	M	no
EM7	juvenile	6-8hpi	M	no
L-male03	adult	4dpi	M	Tilic et al., 2024
L-male04	adult	4dpi	M	Tilic et al., 2024
L-male05	adult	4dpi	M	Tilic et al., 2024
LM2	adult	4dpi	M	no
LM3	adult	4dpi	M	no
LM6	adult	4dpi	M	no
LM7	adult	4dpi	M	no

## Sheet: log2 cpm filtered
geneID	0-1	0-2	0-3	0-9	0-10	24-2	24-3	24-4	24-5	24-6	48-2	48-3	48-4	48-5	48-6	72-2	72-3	72-6	72-11	72-12	96-3	96-6	96-9	96-10	96-11	120-3	120-8	120-10	120-11	120-12	144-7	144-8	144-9	144-10	144-11	1d-J03	1d-J07	1d-J08	EJ2	EJ3	EJ5	EJ7	EJ8	3w-F01	3w-F02	3w-F03	4P4	4P5	E-male03
Ojap_0_c0_g1	-288736929759299	-288736929759299	-288736929759299	-244261384901708	-288736929759299	410746992761054	318226772184903	473680114737281	447714391806148	391665453213245	529207386229801	406577692453635	498830183422323	498476646556917	506610054476002	587784340066106	441249289617164	444001539824966	575385433416861	531195656193684	550197472483791	583447058149614	515194717493201	641124730061331	714549675599719	658459378095877	631099115782097	718175377017293	636276420303798	502650477129985	638597936270561	680675099019587	612931917304522	562524599575731	494230333984681	396398975274117	163285153379942	143143326868218	435385412659805	228583892821673	574957769277337	511818183993346	625260444388916	262742270137894	31865522689349	338613826616619	553025577870707	732918755419116	157353383223525
Ojap_0_c0_g2	-237629282619223	-288736929759299	-288736929759299	-200836477936492	-183388148168173	246115316494331	275843110904645	336660327988365	37872461156917	295787943501138	350366973233494	305794763275584	383601523161057	306181728606838	392754386145827	458470285567453	403179440100651	44865392090482	539143992247599	492742026861079	505971385883852	621030883883963	632973976657051	566798191633849	67971634334953	458849328190672	581133915666453	585564043699532	551134543168009	620535049015408	455423827563705	58214007537362	556775077376017	511468004453804	422312805340743	340451348333692	392123975999938	415433135096041	436287835668817	561224186417449	468339345467005	611164672617571	688659526173991	287970095670495	309915362611874	322697116559936	615669181714622	763963240489793	272829530663151
Ojap_0_c1_g1	426307208770592	161268290667075	326384571610465	431043502387196	41087015739286	371517059678088	28512612286554	319295317143217	277502392863217	376431940875112	344321976858851	355340963407131	245042552336589	315990405063455	191116561705566	251089140146876	343681170277729	251329590831733	361337721762349	368345881526677	332174837575277	362600278178753	265009321516267	269854989711809	836777857078706	303213801078906	265005648652019	-143835734733142	232970846793627	329149841730712	322020755665298	231435136492317	-439137835558775	358408403435134	323092141548823	270518340977001	239859379446613	407993325314872	378607708432176	-64364988527563	261234770927465	286354928317748	331184813352097	307031557639296	287396659033468	331341337469168	163039001987388	281104539948154	210660505439953
Ojap_0_c2_g1	-288736929759299	-288736929759299	-288736929759299	-288736929759299	-288736929759299	-288736929759299	-288736929759299	-272467724218116	-288736929759299	-288736929759299	-288736929759299	-288736929759299	-249743461229171	-256678633744804	-248395143839981	-554765296977525	-253629409567332	-288736929759299	-204065813783207	147109891034905	-222270804800041	-207075674975416	291321642967372	436348288667884	395645215056102	-129869501448359	447553923836846	272217889526225	19851848413909	444800503589932	991294105330652	535306075473956	591954841742336	734123785699092	545972361004212	11455123196349	-288736929759299	870357617664273	531791449320628	108769651900559	138985623846369	-165689819598396	-288736929759299	-429548169469037	-182398803468412	-288736929759299	104814064185153	887114704303527	-114989453848305
Ojap_0_c24_g1	-288736929759299	-288736929759299	-288736929759299	-288736929759299	-288736929759299	-288736929759299	-288736929759299	-288736929759299	-288736929759299	-288736929759299	-288736929759299	-288736929759299	-288736929759299	-288736929759299	-288736929759299	-288736929759299	-288736929759299	-288736929759299	-288736929759299	-288736929759299	-288736929759299	-288736929759299	-139180615713566	-778185723916922	-224636095991886	-288736929759299	-953604872315911	-288736929759299	-199207349273617	728721848026998	-233623835806355	105788657968265	233257764235657	267173485637497	875364618084007	-288736929759299	-288736929759299	-157861058848328	-288736929759299	-288736929759299	-288736929759299	-288736929759299	-288736929759299	-288736929759299	-288736929759299	-288736929759299	531168454165622	392389069388813	-288736929759299
Ojap_0_c24_g3	-288736929759299	-288736929759299	-288736929759299	-288736929759299	-288736929759299	-288736929759299	-288736929759299	-288736929759299	-288736929759299	-288736929759299	-288736929759299	-288736929759299	-288736929759299	-288736929759299	-288736929759299	-288736929759299	-260914536822157	-288736929759299	-288736929759299	-288736929759299	-288736929759299	-288736929759299	-98408126807208	-147780722523384	-817322972407329	-288736929759299	-288736929759299	-288736929759299	-234764572663846	-901653710132682	-232556070401288	-222211404504026	710873443011047	751566819717488	340300845214686	-288736929759299	-288736929759299	-288736929759299	-288736929759299	-288736929759299	-288736929759299	-288736929759299	-288736929759299	-288736929759299	-146057555077637	-288736929759299	469360422806489	315139480938796	-288736929759299
Ojap_0_c25_g3	-288736929759299	-288736929759299	-288736929759299	-288736929759299	-288736929759299	-288736929759299	-288736929759299	-288736929759299	-288736929759299	-288736929759299	-288736929759299	-262631942335418	-228529168441096	-288736929759299	-288736929759299	-288736929759299	-220112910351343	-288736929759299	-212290923838627	-288736929759299	-208533897566055	-202532379136039	-144166417222	-239756081350952	-129668762784095	-153855076315462	-362033691537209	-288736929759299	-103982041311921	490664774209748	-234943215196054	267223791218252	753871494617873	191134836749195	327894064896955	-288736929759299	-288736929759299	-288736929759299	-288736929759299	-288736929759299	-215480891769561	-288736929759299	-206233067055636	-288736929759299	-288736929759299	-288736929759299	521615784727946	360273772963348	-288736929759299
Ojap_0_c3_g1	912734425305749	-288736929759299	-115047580787122	-651664377881923	194442117764132	-166234394888386	-927866917044392	-151005859749353	-183858356012239	-288736929759299	-288736929759299	-263668693814798	-896073131432741	-205933713030468	-651218302410829	-288736929759299	-612179080551585	-288736929759299	-16192151117777	333543333841226	-288736929759299	-825407090191367	14938600797804	684852094483896	-176242797688324	-210863653384236	146736587003907	-288736929759299	-59791608700476	181871787143186	-183190629806218	-573286369375125	453384606500592	124061089454836	574158909298364	105789995702811	682396419858892	-288736929759299	-211119717494832	-288736929759299	-288736929759299	-288736929759299	-288736929759299	26260529518882	191454659856658	196049947461416	288143600703067	345191088969579	-288736929759299
Ojap_0_c4_g5	-288736929759299	-288736929759299	-288736929759299	-288736929759299	-288736929759299	-288736929759299	-288736929759299	-288736929759299	-288736929759299	-288736929759299	-288736929759299	-288736929759299	-288736929759299	-288736929759299	-288736929759299	-288736929759299	-288736929759299	-288736929759299	-288736929759299	-288736929759299	-288736929759299	-288736929759299	-192791274750518	-210971018882384	-120695263121541	-288736929759299	-116779259120495	-288736929759299	-233111986006744	-860300804706029	-256948522163685	-191298957376422	759070872663561	200881958081691	206632666747217	-288736929759299	-288736929759299	-288736929759299	-288736929759299	-173533177305823	-211920985788472	-288736929759299	-288736929759299	-288736929759299	-288736929759299	-288736929759299	495038674016536	355522477651537	-288736929759299
Ojap_0_c7_g1	-288736929759299	-288736929759299	-288736929759299	-288736929759299	-288736929759299	-288736929759299	-288736929759299	-288736929759299	-288736929759299	-288736929759299	-288736929759299	-288736929759299	-288736929759299	-288736929759299	-288736929759299	-288736929759299	-288736929759299	-288736929759299	-288736929759299	-288736929759299	-288736929759299	-288736929759299	-288736929759299	-319255321945218	-288736929759299	-288736929759299	-390385194258111	-288736929759299	-288736929759299	-682380763922942	-260107054009791	-774504946551086	236885188172604	174064826622512	-162304602003512	-288736929759299	-288736929759299	-288736929759299	-288736929759299	-288736929759299	-288736929759299	-288736929759299	-288736929759299	-288736929759299	-288736929759299	-288736929759299	439839158974839	301301996578451	-288736929759299
Ojap_0_c7_g3	-288736929759299	-288736929759299	-288736929759299	-288736929759299	-288736929759299	-288736929759299	-288736929759299	-288736929759299	-288736929759299	-288736929759299	-288736929759299	-288736929759299	-288736929759299	-288736929759299	-288736929759299	-288736929759299	-288736929759299	-288736929759299	-288736929759299	-288736929759299	-288736929759299	-288736929759299	-288736929759299	-294623166494244	-190924325988768	-288736929759299	-106982297097063	-288736929759299	-147713848767109	-995573179221121	-288736929759299	-636335925904908	102518845708278	150638225535746	539801228840791	-288736929759299	-288736929759299	-288736929759299	-288736929759299	-288736929759299	-219069642788701	-288736929759299	-288736929759299	-288736929759299	-288736929759299	-288736929759299	456982206949959	320367093488065	-206099047848258
Ojap_0_c7_g5	-288736929759299	-288736929759299	-288736929759299	-288736929759299	-288736929759299	-288736929759299	-288736929759299	-288736929759299	-288736929759299	-288736929759299	-288736929759299	-288736929759299	-22807512437492	-288736929759299	-288736929759299	-288736929759299	-288736929759299	-288736929759299	-288736929759299	-160871523129052	-288736929759299	-288736929759299	-288736929759299	-14607727724056	-288736929759299	-288736929759299	-123924063290512	-288736929759299	-198130783779154	230100966094085	-259109010803597	677518831595417	764873948707586	203515881799774	318520672109588	-288736929759299	-288736929759299	-141370306609525	-288736929759299	-288736929759299	-288736929759299	-288736929759299	-288736929759299	-288736929759299	-288736929759299	-288736929759299	484056281940789	333843042183338	-288736929759299
Ojap_0_c8_g2	-288736929759299	-288736929759299	-288736929759299	-288736929759299	-288736929759299	-288736929759299	-288736929759299	-288736929759299	-288736929759299	-288736929759299	-288736929759299	-288736929759299	-288736929759299	-288736929759299	-288736929759299	-288736929759299	-288736929759299	-288736929759299	-288736929759299	-980484706105917	-288736929759299	-288736929759299	-18218732524811	-414246943408554	-454474997631176	-288736929759299	566412028426828	-288736929759299	-2265433937647	612527704950274	-185202945700257	101952246877129	127277262518491	280046501860301	113136950309802	-288736929759299	-288736929759299	-17482087129466	-288736929759299	-288736929759299	-217435618225583	-288736929759299	-288736929759299	-288736929759299	-288736929759299	-288736929759299	593424904647784	441475312249016	-288736929759299
Ojap_0_c88_g1	-288736929759299	-288736929759299	-288736929759299	-288736929759299	-288736929759299	-288736929759299	-288736929759299	-288736929759299	-288736929759299	-288736929759299	-288736929759299	-288736929759299	-288736929759299	-288736929759299	-288736929759299	-195420579547494	-288736929759299	-288736929759299	-288736929759299	-288736929759299	-288736929759299	-288736929759299	-132518486266676	-566144858963548	-116623833667784	-288736929759299	-763217598609947	-216459174636832	-217927473869248	-134328194242391	-256915115517682	-725393587294801	712221299567805	20291095565252	297776440381393	-288736929759299	-288736929759299	-288736929759299	-288736929759299	-288736929759299	-216348766212005	-288736929759299	-288736929759299	-16341756656864	-288736929759299	-288736929759299	538121617484095	403856575945384	-288736929759299
Ojap_0_c9_g1	446253571335414	501842555656699	357173553527879	383555624413275	484348088870492	628423261870753	58183206783325	657919452433029	610718685686208	615575933515882	644887374515851	632717095202035	630413183712172	6844334787227	546539200282507	619103951396356	711225011241835	677345275028496	666641447537459	622184763237759	727872285459934	698782649077647	629195750526386	708659202928013	522597128096436	524041217204797	571853505466478	4321398723642	628906349211139	610588193918432	523420102576891	517952635005697	580767235101076	606927432390966	604024674147126	418570164007313	484020773439071	343765747242651	505055012913087	525275155982546	613827994975818	592266453246901	486545464621981	592397168731116	580996651527865	562146329325725	507070239651739	183327688230849	830723244764358
Ojap_1_c0_g1	-288736929759299	-288736929759299	-288736929759299	-288736929759299	-288736929759299	-288736929759299	-288736929759299	-288736929759299	-288736929759299	-288736929759299	-288736929759299	-288736929759299	-247026676908234	-288736929759299	-288736929759299	-288736929759299	-288736929759299	-288736929759299	-114862959591112	-288736929759299	-288736929759299	-288736929759299	-288736929759299	-183173552917713	-216088929679687	-288736929759299	-288736929759299	-288736929759299	-206799059971781	-398962790806779	-230127939109014	-233121778460809	579788363025064	752040422909462	142643129955243	-288736929759299	-288736929759299	-161881871429215	-873769535227323	-149296431682869	193118538414702	-103972746252417	-707861148773927	-288736929759299	-288736929759299	-288736929759299	-121484336481086	181673591507441	-288736929759299
Ojap_1_c1_g1	-288736929759299	-288736929759299	-288736929759299	-288736929759299	-288736929759299	425065929403843	-128575841812916	193743693589973	-233983803202636	134654511305395	1014774226824	-332891103706888	732269622239566	-717372507728416	-375186883191182	540063606562067	-446222903228174	211738481078821	182354991137848	-136789846742644	-105016815191684	100556942759343	375324252548241	-26024648820892	-69842466711441	-232373971008661	201767062858283	-193702410302075	-112092396536941	651827712556559	-16157130582512	-288736929759299	-119251492233842	164995833457213	395974904124165	-288736929759299	-288736929759299	-288736929759299	-192857660493747	22280634225256	333990268887424	-288736929759299	-288736929759299	-212141074873174	-171353815533927	-288736929759299	432234650328807	450637323754337	121907966804248
Ojap_1_c3_g1	677234195666903	686332161480636	695545067492049	726224728036983	702228570261659	757489475112603	796681412133514	757230103427328	764628670633852	771571162244258	752705671711339	768270683678336	763713857171372	80935670112376	772746488187841	790494384040874	817156906592858	808702151227833	794020153456065	808287294339706	836537841322127	815287014134911	78037903366705	786165847788525	73691629707188	82692968400544	747086145047659	722006726466575	802307282922687	78016295224766	757358558049669	846931209623092	873489806002253	787010894696743	795677810376858	889631166226633	855324161317041	84908420278866	766983214331613	943938832135774	787324913527278	953064203053606	918648278174651	886074266843214	880397677049792	931030603563279	626889892204119	442974005734688	804817343199938
Ojap_10_c0_g1	-288736929759299	-288736929759299	-288736929759299	-288736929759299	-288736929759299	-288736929759299	-288736929759299	-288736929759299	-288736929759299	-288736929759299	-288736929759299	-288736929759299	-288736929759299	-288736929759299	-288736929759299	-288736929759299	-288736929759299	-288736929759299	-288736929759299	-288736929759299	-288736929759299	-288736929759299	-181373903470821	-213222178743033	-108063794407556	-288736929759299	-222569147426613	-213263104024675	-288736929759299	-19221104383882	-228202012880361	-288736929759299	-198143407570309	-288736929759299	-250708903991824	-159766845948114	-288736929759299	-190462978814807	-288736929759299	203036547198788	597319552450186	-201991370139751	-205697446172677	-127153462044845	-288736929759299	-288736929759299	450498691474349	-196254611668244	-204545789549813
Ojap_100_c0_g1	133159475602711	-288736929759299	498287509991515	-107652980184355	222257665175688	620067969134731	580050761991065	274780153301461	418271458221903	142854764974882	710196410964575	129444349500005	158043865846339	189284567744961	582180739698345	176980125484718	772793991019645	317541940541107	753587461571842	61376602804474	14359369664768	268094376279611	347545042584085	269141600472938	313271168901234	130103748031897	317145275349218	171866439443651	223399890617246	405345376206505	164121316161915	776882754994729	167133151125689	407630208461094	345609380007197	367923885259807	-196249930823367	77722152451405	-288736929759299	-173411904505404	215514993409201	190773674433326	307797503766055	44779143940027	420541508253004	419810547928309	155922776266044	133817266761898	33993958051121
Ojap_1000_c0_g1	186572739779326	279459596037268	979291743541104	11077449446607	180264894726071	107378045959779	-166389927118127	-749233754953012	808657853452132	100500003693064	904024509894002	973798044618557	124112856823646	155819912758914	527805635267182	225633388801317	727831312371697	17574884856045	253732667002543	233563402711139	59414379350052	160847634666672	334896600590929	259282269814366	101786334615722	-288736929759299	219900250380372	-206262197628064	114267956873714	280884391400285	-713744666074115	298555427171641	-95455627031327	1064025881494	332313430300656	231027640655874	163181823592288	244569505896205	492184055392032	-288736929759299	-106184403361874	594647319349074	124384576135252	142047092755144	120064681282979	129999990745079	216297402705378	338637880378231	847950065123863
Ojap_1000_c1_g1	21180576533182	192680073126268	176175434037903	176994873908393	-645487749187278	380406026667518	512600969355565	434535546639876	50043546848585	468505450428773	422024149769121	391269803824029	423492228261143	34583403324027	409750347316333	396643857571246	36808629201295	315019112639068	395260254047783	372249610381276	385345467629286	385656130681352	379419665140964	309259187339087	443452489289252	334251620018322	337073933383771	321203651995635	223834004731557	367610610817781	1895967773789	394442505076361	371508816747424	324919561227605	149583171563159	427027708784093	420302359261679	455830251672151	44568194473245	606033128999791	349010377592552	412093166767317	447278439220107	358124835863595	378815770994451	433468769216568	134647261678076	488836580678349	19209788328487
Ojap_10001_c0_g1	256905290516527	120345566261625	310919613822469	261557818642672	361893476832152	135500615017498	226462556103328	283984502995112	368013778225347	290112348836203	370980984221199	355477848164366	346450104665729	268816564594208	376192769480257	118536794154903	156444718818315	164029570679485	237273498447123	292468686226803	243959954736597	873269792862365	278265658637433	35795961197777	155270138661816	194606601363177	220222679484001	154605609848383	254927388460335	32344248801717	337400109361442	283206970428916	189965272243817	259257027346067	18392443205826	-288736929759299	-196336812153811	-189590813715413	227504150181219	1549444740088	484605596995538	-120874502362517	-288736929759299	288077034428166	303322897723983	269942680274513	375281314372696	901397895994175	498837501156961
Ojap_10001_c1_g1	-88882747324925	-288736929759299	-120430459337384	-413434207966136	498716439769714	290778731978649	292621344745045	240093817907321	196525671576083	267217680614158	331518987735281	300852072888714	294437970444859	296442663489818	335524487836192	260412788177489	389181216254785	311989464411937	350867880933676	356082638716911	430011900191673	370628335447014	502804147424041	434534390354168	325989258688021	-198739231006902	364980187567308	118194775324591	27578514770091	373257694023786	180534922498019	361897891887946	232486371952834	380418558191666	220167156432036	338981764026858	267221003665987	-181611218712052	138485721322383	666724280791644	217977785782223	340559343803427	220149012036109	177875135085407	192118796130685	255106993749172	572445875805568	482541411108772	36900495585685
Ojap_100013_c1_g1	-288736929759299	-288736929759299	-288736929759299	-288736929759299	-288736929759299	-288736929759299	-288736929759299	-288736929759299	-288736929759299	-288736929759299	-288736929759299	-288736929759299	-288736929759299	-288736929759299	-288736929759299	-195259146243762	-288736929759299	-288736929759299	-288736929759299	-288736929759299	-159516097865306	-288736929759299	-288736929759299	-215762823653023	-313575545815154	-288736929759299	-183573789555489	-288736929759299	-165612297658831	-93727595803671	-12667955934752	-288736929759299	-201129480721903	280982359884978	-207591886035294	-156904213503559	-193733575601043	-877368986792268	-288736929759299	335782393339773	753741229437899	-288736929759299	-288736929759299	-123945034584891	-191479147276865	-640760105887981	631779497661488	118459527467961	-239187292214086
Ojap_100042_c0_g1	-112505115682237	-288736929759299	-620634212218395	-288736929759299	-288736929759299	-118911009444613	-288736929759299	-460514812402689	-323409597096801	-130105978919727	-328226145276073	483703461057234	-288736929759299	477089025020938	141621310636503	-156180130621673	-68377406994983	-248771758770557	643479736301074	-288736929759299	-288736929759299	95668038354024	-148763434655149	-782753617285857	-647787561644468	158618716917048	-377226372992434	-163506631976223	-157826973729177	-131947905384256	102205081875915	-628134952115886	-177755495970944	-819222807850261	144800730219811	-137783062107831	-184704649050829	-121307211307889	-288736929759299	-288736929759299	125142083741199	-162890244622173	-288736929759299	-122082836361819	-288736929759299	-161283092483407	315500473587777	350340097765717	32055646527723
Ojap_100047_c0_g1	852422565547472	-288736929759299	219734014281335	243525502702491	23093109847578	293179376670412	397190010420612	365005725486285	328603284415082	313627467615684	458285222429177	375330982172033	40953205069549	395493145328684	253615908949338	351968810903566	377968663524803	382669326661522	380393041423546	307857891004411	400533127913331	418936968123294	243643837316763	386469186386196	306074392641799	546391285778283	364405319642501	488352500772023	467865603497402	183982858067933	595325725322204	460787743842757	415072645452458	241278998163745	405623787799809	305034486612556	253358406534061	52602291092767	393764697293234	35058672260235	390356338789838	20478485022647	343651027336546	207866643321169	22195655506514	238479662766071	263697727095309	-114858443203002	446893104119466
Ojap_100057_c0_g1	45929325230175	42496373079787	463455709601569	455555342218734	389848787622788	182038145944158	286471603591666	223032039051722	256908662035058	148756002738043	248001206447294	269647062600214	320006079281234	306767504671078	259555713274843	244917130883812	142596487560139	233629431251489	226532936766175	843153278012601	328969104202563	184182017342206	205351568695157	276125198287345	379369451062561	390563124287964	372167415236628	504381872591585	386454488962843	158575004537019	363246640887096	365605166312136	310886588270143	243175863776221	282077285369123	-733594006152271	777099372087775	-288736929759299	256795021380747	712503559594314	375046045434351	62641544150324	222513676194766	261581287947359	251159661734615	271887836235709	318532224550933	283004477709601	1208443742178
Ojap_100057_c1_g1	-288736929759299	-288736929759299	-288736929759299	-288736929759299	-288736929759299	193951818375437	181169160978348	107517897790489	-232967332270138	949025035998713	253177142035245	386437927169386	738402140403556	120618727167742	141821059110179	377686594149938	639081184909815	211673626492061	131307223633488	17902148921651	816461649370846	244058692168285	170930194648225	98488310367361	-12725724049501	-288736929759299	174739168151448	-203870345267629	567759856255388	226878134000739	-139033005576651	192081243137249	273290371245457	671452299990204	807001948933004	464364849572844	-288736929759299	-288736929759299	-288736929759299	-11299018384017	-153729094931809	161081595764647	15833470135735	638194416454157	-904485912166592	-385696661821452	277769752244989	334912896906094	-288736929759299
Ojap_1001_c0_g1	-20647935477251	103481363845595	746047776000296	-288736929759299	-226372144692737	-130305035288544	-305604991295349	-288736929759299	-250083475114543	-141482810192456	-288736929759299	-137449011544423	-149401253042532	-974578446149958	-220380727349628	-202437870983185	-66943037948671	415959117245725	-288736929759299	-108440338912151	-175798315478362	156205512637561	-644095584391106	-524119704635574	-120586755417625	-288736929759299	-104073734743843	-288736929759299	-444826967620856	-39596663973829	336893851312724	-154222871575857	-288736929759299	156874208951415	-869280888061625	-288736929759299	-288736929759299	-288736929759299	-288736929759299	157469373180317	-221896559573773	-288736929759299	-107096944408761	41119465516502	108812860753972	763747350611709	505876085106536	496433468834524	388093360786866
Ojap_1001_c1_g1	549282677733188	609394768327184	58808128593371	608405701335461	557521997363065	135892321295903	307160882640975	261446695053164	337168530445042	272726741070041	253911981040192	297115825577938	306953660222469	246532054727205	235281406157418	298157919127695	295142651391325	303550743334718	183240053862215	271995030722071	367033359918836	272442360560049	245463070670411	264119138791754	266958257180515	260099468541753	214028813045443	399912458615418	293693528909494	273353889714014	260533340017265	311687059971692	359013350011823	207978726454023	225969477347261	2872557124186	528076125050435	363474130325171	255736190831056	236145125186572	204641860166404	304226757578557	232697001490342	450309988059421	42509061223094	415604748311544	161698542656296	226664196253182	366151833825768
Ojap_100117_c0_g1	-288736929759299	-288736929759299	-288736929759299	-288736929759299	-288736929759299	287286206388619	20343343401417	-288736929759299	-24666824751807	204761714152322	413816588590375	380799094153587	292299442870571	375255433505747	321903290719682	57298631716258	609128062056172	680876818771433	575077564483311	584957775482196	59413510000925	636136308899462	537724692573479	526720610530685	492922113290708	320612622209116	481761314327436	312112671619128	451814740319756	579143147435083	345936090724075	535464462577981	575866721785799	559408808220726	484334647392758	55796329595671	579864383810143	402802223963185	546930690272248	514135179097815	663349769419147	689002817043302	554548281719886	389889185861791	503252380937128	334459531989743	531187009602342	312106290533781	518067412544406
Ojap_100127_c0_g1	527559283062968	559830146121013	507640817031934	558119792605483	506105727089172	806951507830347	864764155386902	77592216546416	820644666947931	842130569541185	799234003478824	760386343612715	735842313678563	773288043112388	76327971728034	72549610411552	79955185653561	741723834341919	71246546102632	760734457497202	741537889955793	803719989328416	677868212408486	633214185332173	59320210468364	598551793090365	624367359112651	566605518560456	621846967090318	742424889873159	588440392501816	812503619549021	796986398321871	755083507162174	722512078086141	818811822061216	924515923641069	79799180521227	86537877105918	879761898961578	697799208008596	821291027062036	824981830860697	806517422876646	756075018670108	728148763985364	55810656721703	363199626418766	748285419190861
Ojap_100157_c0_g1	-288736929759299	122611052294115	-288736929759299	-288736929759299	-288736929759299	-288736929759299	-288736929759299	-288736929759299	-288736929759299	-288736929759299	528928286338846	186897383004656	923110176106116	-15367557408973	156726562358122	604656517196524	63285938463487	645832466218013	62152443616923	660449457509413	561996320181159	633769711202742	556171078774948	550845030734975	505560960077998	436423802966072	409440466590382	460508121445721	497691258318681	625927133900404	450042106794128	663796710571294	637386759044039	531929635346731	507539883093189	510769415447562	619384860407445	493938485665769	645440994531113	694207917046438	422485210341255	698683894385639	670130847749755	556541724087466	626785264995418	450854547840596	280008490203442	523476067345494	283374578529525
Ojap_100158_c0_g1	110937233175043	11624790170209	111281610294876	119578041289205	119863378791875	10184938578229	104940451653384	996705134434713	106116141369993	102844146490445	946327948268212	948050538338509	882593385017799	955744401214717	960226044260497	771001343491729	927953839545465	950273687276448	811923750814141	785461603684441	878042336425325	907430810779852	596326789319949	647085567799987	495917613399023	660852525467819	461612133375962	598688048067709	683991301024	647511977847055	614222105711374	74987570670341	781352539352579	616634309583119	678390494619183	896098522421516	101114063259887	967998967986707	95904202383233	103716308521978	862158944769727	968013374139621	936015845896622	99458626549543	962555637471281	965901536092544	731283496442582	-140755994708639	850307405597365
Ojap_10016_c0_g1	777508288463089	83453765506222	827657785236561	876905357926896	844631610001193	667293968607001	684106096204229	696507679877886	675529697050081	736980066166198	69548263911053	707907527528262	673562014853259	712870810481773	701448444076833	626041225048092	716155654003742	743541689343458	610547497591174	597087265077292	642272719097277	67130179525492	576234814072174	519794981564695	419614689897318	664789460638131	662661432908805	554554026138184	613829243656006	542519985890674	67782972796672	5760375694594	503672840434011	68364288090563	673411029377555	272420095171638	498161711727864	349436387900145	617823158532023	526285509023127	519621425840266	510850301762402	57958035522367	371083762215103	244163628459946	372287385654606	42964559781141	557090685168883	626800080687738
Ojap_10016_c1_g2	254922175569276	11993388544172	210830474997091	180775142258638	188536306072084	452841194750254	445922690062687	45951647955997	429068345424259	440205948001303	388041509385813	313014806558564	361459408660227	351343837050368	359536320430092	312281110828581	40268110847931	356583940143964	300034455729531	339170598215615	286422678211657	289434715603378	295098995509112	297451681829944	280860877880523	352923795355577	264830528463537	393798776834164	294475759881612	204432947115601	362663432442848	271783565082219	178051615284805	274398062955047	319256963200677	338723467683991	173077139412013	33853026531971	268524452493715	197568570348407	366287878342231	191141606663106	336264025077705	416707399730717	368019627625114	427494668987675	325577121816618	230378134094621	310181235414908
Ojap_100170_c0_g1	-14048718006805	-288736929759299	-388973126713716	-100779371954066	-112347811874306	-21593352827125	-288736929759299	-23899054791813	-288736929759299	-214228391846983	-288736929759299	-22617676847281	-288736929759299	-216322548887186	-288736929759299	-144366062278075	-204489953981546	-168645323447562	-744375328045384	-179809302360957	-141854447949831	-848544805413557	-103838558510404	102237311182182	-288736929759299	-647815565665157	-192853997497054	-288736929759299	-179554784741277	-288736929759299	-189130446436922	-234525683441426	-113709051482862	-288736929759299	-139244346461365	113104126495934	170644612797597	130410628103086	-215466239741619	-100947354553546	744039565226194	110629602551025	547038306584104	1625538105834	756266223542918	190334262850186	-12280895044234	-288736929759299	-285361824685311
Ojap_100174_c0_g1	-288736929759299	-288736929759299	-288736929759299	-288736929759299	-288736929759299	-288736929759299	-288736929759299	-288736929759299	-288736929759299	-288736929759299	-192800405068782	47374980963027	-209886350198004	-237343191708444	-288736929759299	860122766203751	-985322929699493	286161074326838	168789638785096	-164878118842573	110994514787801	162981991997145	34919723974254	150470122295275	241957617198691	-288736929759299	779661771045324	-216251954987252	-586115144364692	177028507364471	-256818896963062	-288736929759299	306744314412533	219483301258753	144225899601374	-288736929759299	-41600771732446	-288736929759299	-212519095939596	-288736929759299	329016567037141	-797933716938646	215639789979026	-73030755660442	-228061832255685	-163252486085299	275234424980009	267889608529213	-699761973197012
Ojap_100186_c0_g1	-179329685318159	-288736929759299	-288736929759299	-166920112587879	-288736929759299	-23150952229241	-130920513129558	-240930677311739	-119807057216517	-288736929759299	-288736929759299	-238949779863508	-127414213477652	-151163776725766	-123789981165512	-220257204855078	-13688029200675	-782454146809888	987872810479736	-102982824287752	-735083844654286	-144272944468065	201931390364428	155415787505701	27285671985586	-288736929759299	-486332560191157	-196515356770117	-161719311062372	235912997981426	-603366261962402	-103416653105808	-380142489359226	267449804166148	111037150416819	-288736929759299	-164718776757111	-288736929759299	-207173319502602	-208321310274949	-148404202050327	-549143082502334	616166348134702	194018838257781	-121836258579088	175152949677537	328773990204787	343977024097983	133696540982291
Ojap_10020_c0_g1	-288736929759299	-288736929759299	-288736929759299	-288736929759299	-288736929759299	-288736929759299	-288736929759299	-288736929759299	-288736929759299	-288736929759299	-288736929759299	-288736929759299	-262783474788643	-288736929759299	-288736929759299	-288736929759299	-288736929759299	-288736929759299	-288736929759299	-288736929759299	-288736929759299	-288736929759299	-105422233394774	-69118963268741	-288736929759299	-288736929759299	-153979831658596	-227882735991043	-288736929759299	-166398740879322	-288736929759299	-8219401278032	10740078252627	195587050708554	127399726890975	-288736929759299	-288736929759299	-165873390772666	-288736929759299	-288736929759299	-230206196347157	-177274950608506	-288736929759299	-288736929759299	-288736929759299	-288736929759299	499919716189669	32665446813531	-288736929759299
Ojap_10022_c3_g1	567219078373087	-288736929759299	-288736929759299	71574595344545	-116467597710416	152228224410743	-184816582749799	52099456400827	-885792839983404	-62708765904542	567364464824757	-394892490433134	-50635667937869	-764064946429974	-288736929759299	23030219250358	-216690087892359	-422729514119996	109880214147853	213463837483985	-175740732456399	-288736929759299	344039846884755	38494757052885	296971983817624	114050900291491	322310433187425	271886208065919	112462060500418	251460707253306	305935737267965	340191281020007	377374554652776	465290455059293	247193149672301	-588169489343471	-288736929759299	-288736929759299	-20246320538659	-107033712684148	163430576010381	-174579925582433	-254295407430624	-288736929759299	-288736929759299	-288736929759299	619283915984728	427277956672117	-733946023931443
Ojap_10025_c0_g1	418935343893772	-288736929759299	-288736929759299	-288736929759299	292571497033377	-288736929759299	-288736929759299	-288736929759299	-288736929759299	-288736929759299	-288736929759299	-288736929759299	-288736929759299	-288736929759299	-288736929759299	-288736929759299	-288736929759299	-288736929759299	-288736929759299	-288736929759299	-288736929759299	-288736929759299	424063624667703	370743988933688	480615599247737	-288736929759299	326682202968436	245652266656865	156357221443576	352145295032791	134702609677314	333133639051884	302709656695022	444824583664307	35215720471817	-105404473422198	-168845515739315	-288736929759299	-288736929759299	-288736929759299	-288736929759299	-288736929759299	-288736929759299	-512626499452461	-796187541237873	-401164231647541	-288736929759299	-288736929759299	-288736929759299
Ojap_100255_c0_g1	800499619172255	73429471248188	756546356673005	878180972004072	858256768338267	909724136320829	985584186576646	937366920739886	963090848777473	948773426957961	933601321256946	930351158306704	963125736413193	938477706453092	951940549501049	867973095870234	833632936506783	789620818781878	788472240922078	816237871586625	807534825720467	727698892266172	606866335946855	819755482257874	656811628615478	929905951742026	814355387642905	875249209495728	883101588510591	581555964211295	904972638632138	537837606692225	516774516260148	509641902282288	812532698653944	674384572639244	570302180443099	707915669787576	720822943891031	634690383458379	851874047969283	60423144297193	577502765138808	615894830276988	608783643887226	666932003832277	716493240869718	-106187739399406	801381889488785
Ojap_10027_c3_g1	813300099223736	85078091308167	814450272931055	852717527899525	816933991440473	624335165711044	696786007349196	641783977603493	636200797094227	644917345967827	633694420861232	715727466294911	61356947871938	673873377184357	672635533773487	537048328531464	661533816156826	636967380788182	519595842499377	598958223616698	68410868759414	501150199431939	462842180731815	549173579376923	417012973456038	605552375628289	472844967517679	612256750710885	53396957269845	479555389761367	59986048164742	564440324238245	505847799817964	470035827279026	452384269542667	656769601453308	688048420441456	553141501322159	659331375298124	437736556293194	622581583478251	54673340237005	482453044276446	589276010256118	599634019999158	530074295870103	572832793872936	576164594884704	769594762953001
Ojap_10028_c0_g6	-288736929759299	-288736929759299	-288736929759299	-288736929759299	-288736929759299	-288736929759299	-288736929759299	-288736929759299	-288736929759299	-288736929759299	-288736929759299	-288736929759299	-288736929759299	-288736929759299	-288736929759299	-288736929759299	-288736929759299	-288736929759299	-288736929759299	-288736929759299	-288736929759299	-288736929759299	-288736929759299	-288736929759299	-288736929759299	-288736929759299	-288736929759299	-288736929759299	-288736929759299	-288736929759299	-288736929759299	-288736929759299	-288736929759299	-288736929759299	-288736929759299	-288736929759299	-288736929759299	-288736929759299	531107104708577	-288736929759299	-288736929759299	297887936562788	977111849938255	-288736929759299	-288736929759299	-288736929759299	-17677668856053	-24993976024878	-288736929759299
Ojap_10028_c1_g1	945541751471642	211275958405075	865486417191657	1666846483285	627843869348894	18421106525105	246962302939936	185361574903157	215827030141392	299489743453798	27412758868708	321861631845224	342180545022953	242693853608896	208934049471567	155132074283868	20150575155727	150935092639554	227814333331825	151708942638082	190940109401494	16652808991491	179321262505244	217065253623391	238079715984512	233205695888855	262997007698017	234646102396302	247351187923913	259129586791875	17213352215408	131079922744025	137954940767599	273606084530397	260482932561779	-587479016738617	-103637239029811	181845542234383	-155873996843169	195392954491341	130481599277943	153779169281746	411921693831286	-288736929759299	-166285383499207	-700598030596396	-784239553379197	-110876065606348	-149986852907862
Ojap_100285_c0_g1	453221409855946	117833457157611	418386409538884	486214762481004	467157681148106	638134589996192	741360714485392	604889640491706	544072019632881	664795048233709	385180165433611	565172312717368	505270146378509	492863143657215	588767664245734	374652860583663	45275638239664	465184128831962	458685024019984	517370965281987	3688736858037	454306606095256	379698024453914	3784674619232	337508326073599	448030223397539	369497557892556	579635452893433	506805319724417	466433511424321	538025986157927	587075074744875	564198081819368	471830668130116	475076370754012	754445346872803	721681346815849	650910785031246	803319005515545	62531637789724	490360109910103	736479234853132	68720876636772	566690553181234	610303187388537	568619310026923	382062885469734	426538102272352	626809305355068
Ojap_100298_c0_g1	500910789614358	300383016416397	242348722376448	321576676011307	444931223464007	354637415042728	381481363842419	325850601625696	449517277149014	425463824801654	442399115923303	414675165922148	358227165527825	415960392671845	413800968786056	261210197265971	461857830282814	379352687596046	405824974178233	411604760565545	845780228793818	455727364727817	19016165859652	390382973974034	145300201732025	242898882788716	262405296851395	-169489010656419	269681830294476	259212767850338	268145494573128	250907814446854	193374912806887	384642789478351	339996426427774	416583222766271	454903045044508	31036301468043	343324872727465	-568926099484043	190439683337919	197946638091355	18042920306554	41425289972315	408384937512936	405066511211874	435971661631295	362384835376779	309390937930109
Ojap_1003_c0_g1	430823639779851	335472895498536	236251389325276	337552948902115	454993180156875	4174842945255	354020355597528	254027104881048	329172127539842	446600862351223	30983929069251	25872766174032	282622775903489	29657868178153	21630440997169	22010386882251	271325344014165	182105100440103	277070803089075	899798597372854	140661971144652	172680681388726	701396811303197	142999225217857	739322718076859	245339458521995	905785890057151	-288736929759299	-485701085335892	-710934029662947	-189286360600754	-125244845481011	-526747532076252	-136415846113342	58211953553466	298344120323207	-288736929759299	212258349873569	565700294118118	-531425590721193	-878344220157235	186809509228088	109987091076576	880857695117861	160999032604411	789343182454804	527380059381491	648470210255103	714090064446637
Ojap_10030_c0_g1	414907976014822	272277497891597	910082289601494	2562228948707	417520713869288	204838506066635	652949557146608	710762914681385	750113509343703	139987046207968	202996783792774	18453578575319	-568440666692345	125110300795564	141074496711625	202634024179557	208458094144429	211863804747802	467289217790803	147619009092338	226214882254061	157691255743707	851372127399844	947653563798572	670202988087386	-288736929759299	932571776588189	-166450539587445	87338889256539	211433519423107	17158866331872	100082805318367	-107028619440886	145236547136511	188914067465871	608763515405195	708523341927598	638661928221096	79718532557092	513803761407159	204383341044888	666476180846978	518457457305763	499622283786443	492840939965224	503298265352183	266725231486777	277282793686401	247728776841572
Ojap_10030_c1_g1	256453416548069	115799401171588	330568754752157	267500757734942	226686534207272	53614422010179	506309039990213	521950199483303	481380168228893	510645235559387	489800399553472	399028876689306	508765895556538	480414872721165	480731466155212	486002445236478	34962514672815	35638273244911	438406942714003	387991018059661	445326555286616	411951126299768	469522758486769	432340930182948	515501483523999	414066186297385	379797787475395	394291166236837	253290234057312	400841814650809	34366504733581	490488042413845	541216703024197	477653710778328	381104815686413	58663934722568	495484919733531	406667589984235	497758683630162	556986485928777	419552866933626	398571073744802	598470890931142	501845728512438	564188318760737	535256951963242	29514304690174	160669907560048	337525527054634
Ojap_10031_c1_g1	579522498665664	459172326445555	601763117027608	523929978888071	568903189726743	579289734960666	507458415941227	586418162711481	516205705308034	499663381274483	507517242646922	471024424413464	449263955680177	491694238595647	442244787099041	500630522128053	5613638435673	553446669739896	478372846406753	50023393271878	379810747012721	460346014726239	458153407466151	436427124176735	438913616604618	557742207907185	4421390329536	497517247207133	496714449919979	398628645814048	542451569188927	388103417147952	320487246341669	364432948129819	488461112307035	-288736929759299	-288736929759299	342680723533775	404692413597273	239271842479511	479787304029693	178792791835728	351567181620839	33047164939641	358894674072142	248634997573772	395915849672703	535340945582193	473727960296038
Ojap_100315_c0_g1	-288736929759299	-288736929759299	-288736929759299	-288736929759299	-288736929759299	-102747194264345	-214753791412016	-185313983003071	-288736929759299	-189545029088829	-135126965968573	-288736929759299	-288736929759299	-288736929759299	-288736929759299	-288736929759299	488961668623661	-288736929759299	-163409441059232	-288736929759299	-160632306010208	612272228038481	-190007776486028	-216822610497589	-177738646241128	-288736929759299	-288736929759299	-288736929759299	-121784082356235	34490335012693	-288736929759299	-297855533812657	-149156611077003	-148433573129382	-268957290990744	206440344483797	377221250575472	-288736929759299	-288736929759299	-791464383875981	-821071589462266	-288736929759299	-288736929759299	141249519142853	164746945306437	38913752635042	-95707566463476	253520091295485	-288736929759299
Ojap_10033_c0_g1	597650712991089	573603484243021	630014432347731	649270869511612	588069839165054	559347009804807	613226661317545	62893090168666	60993445052622	635222273713073	590979758944095	62053017489059	574581465701828	566500019525034	65350003894825	464604562160104	55078166588501	549113109438488	495339592175623	529468253816821	559965750867129	512132400930653	462457636380242	43527692399077	42667441067419	32969889416409	315367015799164	345571680155942	436182103546622	471067749553736	440765505976896	626181872149383	565690704488058	540331705240458	48579833376113	-208233611439156	-166609674526427	381290017531481	373104795722562	235814760272187	24743387020155	433648730410543	550483590742047	206151645563392	308069517506267	251200806942628	17656646522721	315966786555327	148267564408304
Ojap_10033_c1_g1	415733881840714	310191266979526	438450851611073	469358127486381	405730492615546	331802572328653	413446224873048	364855324745688	365756082550134	351926887515569	386052474635642	414561939744654	395967050972657	35024009459766	388549002354795	281328938102656	229553651302335	223599952348777	313887016667451	25540407588943	368334964718397	200204640892119	269824126607828	29426640012053	40644258013463	33695509501586	28016380520545	461818312948498	36782915074781	119761459871513	348257391870921	359290277906491	32755045368568	267641428125147	250098372899302	272034850671799	332565901576107	264934311773634	339902881904148	417879424321055	35796541803992	273823785452167	306682965463829	18967221191737	215198482122071	232259583426577	101729803156239	200760194599109	180786568171191
Ojap_100339_c0_g1	-288736929759299	-288736929759299	-288736929759299	-288736929759299	-288736929759299	-288736929759299	-288736929759299	-288736929759299	-288736929759299	-288736929759299	-288736929759299	-288736929759299	-288736929759299	-288736929759299	-288736929759299	-288736929759299	-288736929759299	-288736929759299	-288736929759299	-288736929759299	-288736929759299	-288736929759299	-288736929759299	-288736929759299	-785515440301926	-288736929759299	109351281202086	-288736929759299	-235065551952495	-288736929759299	-256928344495347	-288736929759299	154953844404197	-288736929759299	-568068080488897	-288736929759299	-288736929759299	101526253377121	-288736929759299	-288736929759299	-203661611615185	-288736929759299	-288736929759299	-288736929759299	-288736929759299	-288736929759299	841879102675122	123037092333106	-288736929759299
Ojap_10037_c0_g1	-12950372485996	-288736929759299	-288736929759299	-288736929759299	-189332772421884	-214660649382587	114653428642999	943529489887621	142016996057161	125436000309186	387800413126727	-155449949320208	144402999630744	657769267216515	882138100643617	-667126153381968	-288736929759299	-148104694442793	-123262280515767	-288736929759299	-158740454592305	-898712623789027	-126953337232704	-231381625159114	-109898437530412	-210743771835031	763206768902734	178232437778826	167125335268475	-351927827418836	398859429830296	-403940925235763	-200822895549767	-132086618727838	-813497407803079	-288736929759299	-288736929759299	-288736929759299	-288736929759299	-18014093586486	-167562161158351	-288736929759299	-152867255359325	-152951017059925	-186473654602298	-100632414643231	344718744501708	457802498889055	-288736929759299
Ojap_10039_c0_g1	193610319774715	109403999875999	661907888092127	722067866089349	311848073024473	216958031446489	10444528755453	260539082926746	208102103486635	282193316824668	111632027690529	718141993165174	190894863546288	163640214067451	590699277577927	216844197556783	15117542185793	-807637685228575	30204164922685	798014463121816	192511419823728	116081230856735	373476453127058	384801297463221	499026482207002	-740954615237174	396829253629404	197002193028726	26063818801948	455994994032692	206259684866946	309779149923534	19185242609094	516626932893163	451907110879874	-118471593427872	-195156664217833	4769671637881	895787378985783	162453359852783	307996104292929	137389081111599	322928678277638	107089253869762	158799773616427	139710974276332	524213566343903	535537324094705	-288736929759299
Ojap_1004_c0_g1	492508887714104	364570836612077	558851237418034	499661266017027	529589062247817	335956926049261	3782418916167	38968744179776	340408889956758	367995312039108	283220331124732	345549777746259	349189362088753	3469647321379	246959868514648	956349607799665	265150590332298	278370793296697	169345544138528	290143098153235	232416912838821	158065043308675	17427312971758	-103851396830015	-288736929759299	-942629304645271	-413220543937493	-288736929759299	-456566162171838	182170686942304	-128261931392195	145452584507918	241276583707718	967176902132797	23507620493791	-288736929759299	-288736929759299	-125391636143104	-288736929759299	-121791367775535	236886985035253	-288736929759299	189267107812149	581554300364416	211973608885893	262811983910577	600631225046453	566778842590464	-241590536770482
Ojap_10040_c0_g1	-288736929759299	-288736929759299	-288736929759299	-288736929759299	-288736929759299	-288736929759299	-288736929759299	-288736929759299	-288736929759299	-288736929759299	-288736929759299	-161913616489849	-288736929759299	-288736929759299	-288736929759299	-288736929759299	-288736929759299	-288736929759299	-902304641388598	-288736929759299	-288736929759299	-466429686041336	-33435918959147	-151207143457546	113447861815816	-288736929759299	-441597836355433	-288736929759299	-288736929759299	-155061699596428	-574122850840432	-689335281249324	-288736929759299	-229456728937761	920515956560949	-162452007721158	-288736929759299	-288736929759299	-288736929759299	-114212279466034	-702369416605991	-288736929759299	-288736929759299	-288736929759299	-288736929759299	-288736929759299	780635069940586	-231081777354879	-288736929759299
Ojap_100403_c1_g1	145275600225492	117251607049982	149010758226876	220871864462946	240513581746302	190614597913498	227262672865722	126895433171179	293743826962413	198089825309	167234697203754	106671630940611	117520586992498	992886746101273	234919059708562	-197952113502285	-206176832368093	-800238553545802	-423699270387585	-659575423426794	-288736929759299	-633178577929105	208537379057137	879772746610841	943478490232324	-210067725409663	121659437315869	396762590886282	-497596601959948	15729346268947	-206666912158723	177198618590946	212757918375248	231628524809763	496118147404396	-682230292822175	-895516001798555	617654306824107	437183226030116	137835654714258	362968696515094	905126327929004	159606495869917	-288736929759299	-169876227097606	-734535269639947	718784213493507	529147956673473	-288736929759299
Ojap_10044_c0_g1	-348112028946983	-288736929759299	-288736929759299	-288736929759299	-288736929759299	446505478380833	176506182150536	-487773279709925	44310636224172	746192418338971	332487697684106	-220789677334671	-926645073558064	-291493329803797	186472642796245	635919744145579	226674233500838	130691538298963	756436974758199	142284765571561	96131894690687	180094522843721	87072844347254	614151917058413	-288736929759299	-174051042020786	762407663792076	-217610426192819	908499961798749	124634474995995	134415507324472	113323854528851	116267683269563	293308376327036	51062986942599	245174920196057	354945038691357	77748683536503	323390015312829	205440431031494	2014158458531	161999289101419	103982224042755	32002069192567	287798344305112	209679261923078	381106443680851	348668670268614	208914878290178
Ojap_100442_c0_g1	-288736929759299	-288736929759299	-288736929759299	-288736929759299	-288736929759299	-288736929759299	-288736929759299	-288736929759299	-288736929759299	-288736929759299	-288736929759299	-242284429121316	-288736929759299	-288736929759299	-288736929759299	-288736929759299	-288736929759299	-288736929759299	-93171698775677	115122402193601	-288736929759299	-208635125394374	118158630753888	-383579058205915	-288736929759299	-288736929759299	-222264548928513	-821631128477596	-234686110603555	106730654497142	-288736929759299	-288736929759299	-288736929759299	-39472084078289	-183790011663356	-288736929759299	-288736929759299	-288736929759299	-288736929759299	-288736929759299	-215258105883328	-288736929759299	-288736929759299	-181219826877601	-188488464097527	-288736929759299	-288736929759299	22727202300706	-288736929759299
Ojap_10045_c0_g1	278709452951956	641247288285089	350483202550435	189329183660644	248489233924228	207709553018871	206046737506461	223843762029079	186704449000103	29486774146136	273416099668366	294844125989225	247017009903631	329001677926894	461534979625521	33995408739884	359329402870982	325931803730333	270205092018161	213428371771773	358209281218303	332228006851176	35945319356029	331123681002443	441014780720892	316939863398022	286944078157649	470021902033248	323772276916479	383897551146754	218348999003443	529008669235446	483473233039492	366227306138722	230963572701351	167591957601762	956824196403387	-288736929759299	269402459516307	237006856395378	30430577916419	181535101342241	297633036566457	415261977811459	376578248719312	332558115392452	447515584590003	521595392980539	271307125878463
Ojap_10047_c0_g1	-288736929759299	-288736929759299	-288736929759299	-288736929759299	-288736929759299	-288736929759299	-288736929759299	-288736929759299	-288736929759299	-288736929759299	-288736929759299	-288736929759299	-251904125597639	-288736929759299	-288736929759299	-216841429358348	-288736929759299	-288736929759299	-288736929759299	-151138041809803	-288736929759299	-288736929759299	-10605602156524	-124810639783539	-817205836552277	-288736929759299	-107182342368445	-288736929759299	-23126358078952	-177632727001793	-288736929759299	-335884002969852	820656176279554	155455306893788	-716949750804531	-288736929759299	-177063350634177	-288736929759299	-288736929759299	-288736929759299	-288736929759299	-288736929759299	-288736929759299	-288736929759299	-288736929759299	-288736929759299	434319197502441	285648800755087	-288736929759299
Ojap_10047_c8_g1	674235934236777	534725107010672	573341085058313	695366672209179	700660992031439	780883806703492	804069682329879	821184057045756	772533775477467	769250003186047	826646846205591	854628634579442	791097116930493	843128201926753	864446477109457	785478798417469	891479250703558	926700362223853	822663306213148	845007006052365	858107687940128	800806055441249	750225365638308	7358469882028	598392201535805	473022996881483	554576349823761	447898886257188	632017364842131	717981398407789	469410300994227	546142323173806	710397254258819	64464744371196	630242956695358	882764469488018	897515551818336	840345560254482	663463973336372	602971229968031	554114215339119	774293925870452	630606884109406	955612771976844	935954407343868	932955499479215	439917567385933	61270811673454	799606932607782
Ojap_10051_c0_g1	-288736929759299	-288736929759299	-288736929759299	-288736929759299	-288736929759299	-288736929759299	-288736929759299	-288736929759299	-288736929759299	-288736929759299	-288736929759299	-288736929759299	-288736929759299	-288736929759299	-288736929759299	-288736929759299	-262796869224244	-288736929759299	-288736929759299	-288736929759299	-288736929759299	-288736929759299	-288736929759299	-288736929759299	-288736929759299	-288736929759299	-288736929759299	-288736929759299	-288736929759299	-288736929759299	-288736929759299	-288736929759299	-288736929759299	-288736929759299	-288736929759299	-288736929759299	-288736929759299	-288736929759299	520943803419178	-288736929759299	183531819123366	445556214928832	183551998951514	-288736929759299	-288736929759299	-288736929759299	-142483193465001	-988105460300055	-288736929759299
Ojap_10052_c0_g1	-288736929759299	-288736929759299	-288736929759299	-288736929759299	-288736929759299	-288736929759299	-288736929759299	-288736929759299	-288736929759299	-288736929759299	-288736929759299	-288736929759299	-288736929759299	-288736929759299	-288736929759299	-288736929759299	-288736929759299	-288736929759299	-288736929759299	-288736929759299	-288736929759299	-288736929759299	-288736929759299	-288736929759299	-288736929759299	-288736929759299	-288736929759299	-288736929759299	-288736929759299	-288736929759299	-288736929759299	-288736929759299	-288736929759299	-288736929759299	-288736929759299	-288736929759299	-288736929759299	-288736929759299	52649264391844	468973888316696	-113642152919605	471790981348684	371998127352408	-288736929759299	-288736929759299	-288736929759299	-102647193449903	-576385281939412	-288736929759299
Ojap_10053_c0_g1	114454453382378	-288736929759299	-288736929759299	-108592224837211	-101471421435802	745744196226789	-193473892283659	-18433069671194	-288736929759299	-146984835585213	-190852893073513	-62083862603875	317308499960227	-141573656335054	-288736929759299	-170377765788663	-113790198358378	581696417740089	-468136592878504	-953750425560785	-288736929759299	-119531039296931	184369350476919	-215976862607041	582020202164779	-926335664549253	-526890214973287	-162911208627109	-98167524273128	-113485355150268	-828024159578277	-177288036561586	-216420237386496	159382542522365	423857095381282	-288736929759299	-288736929759299	-288736929759299	-288736929759299	-179044656232927	-166210370556792	-20040700803158	-173491794951932	329553168398634	-899243095165499	-105256373636117	479020736840768	555598986689915	-125348929672229
Ojap_10056_c0_g1	-288736929759299	-288736929759299	-288736929759299	-288736929759299	-288736929759299	-288736929759299	-288736929759299	-288736929759299	-288736929759299	-288736929759299	-288736929759299	-288736929759299	-288736929759299	-288736929759299	-288736929759299	-288736929759299	-288736929759299	-288736929759299	-288736929759299	-288736929759299	-288736929759299	-288736929759299	-288736929759299	-288736929759299	-288736929759299	-288736929759299	-288736929759299	-288736929759299	-288736929759299	-288736929759299	-288736929759299	-288736929759299	-288736929759299	-288736929759299	-288736929759299	-288736929759299	-288736929759299	-288736929759299	186406943151589	499519598022898	-288736929759299	256301632605167	24339947077756	-288736929759299	-288736929759299	-288736929759299	-288736929759299	-288736929759299	-288736929759299
Ojap_100561_c0_g2	198607899244686	311461922152744	434253766006703	669344117878848	509488730263208	218115082661138	655959987738018	159603313696239	179346522847154	155031462303307	340365868477872	192824370661868	313266218333726	36433925530183	302859939556555	346547706847752	306737317030865	234140740101332	319090680704555	278527550643998	404146213609726	32630214681842	289370595375639	250626033422958	575031543254493	470731318557032	242096694846474	188029174467775	252573250650858	341254692988949	198471443249177	398495398583718	363256294603307	233277317759077	308657075128039	193843168522754	489942930723036	250393087118963	496285423974455	657328246802585	202326276821797	518384469687993	51812072103005	77056069855372	262523204410143	192505780545395	-127190367958073	-995906726921976	-288736929759299
Ojap_100566_c0_g1	-288736929759299	-288736929759299	-288736929759299	-288736929759299	-288736929759299	-444348193237823	-152650456907691	-590607299804497	70607444585595	-706913862286766	-373464068879088	-833894147700119	912979504745502	11195365144952	615102001419525	-762509150740828	527919243782707	181797821074172	997828303643312	921928660198855	162668851820896	394006185207743	173166473360298	252793827365818	404240185920411	277321022167698	186850250272304	47263594892159	264284602881746	274286725773342	202899982831519	177887341814327	121456516901247	203181085039212	23445538633965	807526921392202	-288736929759299	-288736929759299	-222738889817338	273485737184366	-610774252083699	563630473709398	-104000564531771	-693884341236915	-116925948971049	-176737225900561	359008953626525	260020791885069	-158339452925813
Ojap_10057_c0_g1	451330416207189	-288736929759299	105237284352036	177817803430807	117767928294501	613211959762614	574814222820201	606322025170983	570777290196287	57745178491688	610823276463707	587035209229201	585315171548088	598598429339438	567543819458731	63722272302279	700804629468343	680118260962978	61965765456571	65827935965173	655436627351324	66942067917721	59059741188552	608335852407499	619396611285643	71759688807484	645280243180572	720322748070925	689484300307783	628992234061328	715949692576138	752623100191686	67985028422911	643015954500703	638695658620349	672391427665343	795378538167418	693257385098114	922283356905024	866870048863946	701631959392042	804462553865226	883226016361779	798508449299535	743892819179631	686579444357147	60359083503608	522290185186217	734715454444153
Ojap_1006_c0_g1	153181382722058	-288736929759299	603564619900299	938977631395448	856223800627768	282613644354332	119796851710928	177372688651467	197555309399545	161483946347284	127577967232683	995715493109527	181508819765207	102184162285885	-581499126555037	154914939019221	221876694646724	-261482528297115	126337332148095	975302379481382	45080749152918	234880136953077	111779549908592	451402721890207	490855461303478	147829734425358	-134594285348331	-288736929759299	250337757374649	641828424286328	113622877381802	134665005339656	-79639694257755	690938101099836	107404377967277	293754062455884	-288736929759299	-144462174872134	-288736929759299	813507280442363	217915430282515	-104174759417747	-239297160876589	282426756498931	348472528822735	349924298923764	37597220826904	456685248453427	330027247521156
Ojap_10060_c0_g1	-288736929759299	-288736929759299	-288736929759299	-985633806022329	-243739491221682	-288736929759299	-288736929759299	-288736929759299	-288736929759299	-288736929759299	-288736929759299	-148604590922518	-288736929759299	-288736929759299	-239425555768467	-288736929759299	-288736929759299	-148664217757458	-288736929759299	-288736929759299	-288736929759299	-288736929759299	-288736929759299	-288736929759299	-288736929759299	-288736929759299	-148349179906713	250995792432486	-118625166178261	255925641688353	-192724307321533	958242538443376	147088552698104	128803949218624	-174031468641811	-288736929759299	-288736929759299	-288736929759299	-203449681889961	-115055954631287	-288736929759299	-288736929759299	-288736929759299	-288736929759299	-288736929759299	-288736929759299	-288736929759299	-288736929759299	-288736929759299
Ojap_10061_c0_g1	-288736929759299	-288736929759299	-288736929759299	-288736929759299	-288736929759299	-288736929759299	-288736929759299	-238479979365025	-288736929759299	-288736929759299	-192038070240469	-288736929759299	-288736929759299	-252044285173078	-288736929759299	-288736929759299	-288736929759299	-288736929759299	-288736929759299	-288736929759299	-164045228784459	-288736929759299	-288736929759299	-139133404347125	-174324523749386	-288736929759299	-288736929759299	-181693038894344	-690242072952122	-288736929759299	-288736929759299	-288736929759299	-632576105410595	-95473006808391	-752800834284309	-288736929759299	-288736929759299	-288736929759299	-288736929759299	-288736929759299	-288736929759299	-15267728112286	-288736929759299	190085687379998	241022628672062	163084577357804	-600373274510272	456075835801362	-288736929759299
Ojap_10063_c0_g1	-288736929759299	-288736929759299	-288736929759299	-288736929759299	-288736929759299	-288736929759299	-288736929759299	-288736929759299	-288736929759299	-288736929759299	-288736929759299	-288736929759299	-288736929759299	-288736929759299	-288736929759299	-288736929759299	-288736929759299	-288736929759299	-288736929759299	-146978497962461	-288736929759299	-115727116897535	-188002923688626	-374894593554354	-175632864927536	401190923538696	-288736929759299	-288736929759299	-195754434411924	-600971582145342	-170532919512095	-115749617149368	-288736929759299	160737893222981	-288736929759299	-288736929759299	-288736929759299	-288736929759299	-288736929759299	-179360164897503	-21548799678257	-288736929759299	-288736929759299	-288736929759299	-288736929759299	-827988401675268	157500035239317	-431560406777171	-288736929759299
Ojap_10065_c0_g1	494400701563474	368986397956913	507174590319698	494893714512884	496149208426738	435103688014813	384913413434415	43252331383229	424776536864067	422324825312586	544595773798886	459251356974401	49704885937956	391495489411811	514718115847343	672732287182327	664085220782131	643168665555243	692725610222004	658446913337808	592738582324094	685931105354214	67981689983357	599371134558392	722380133077217	585152999211053	567830652808702	739371351934854	579578775767258	596159559150287	547839404941135	647481860729303	659121431149038	560388289365272	596771988761094	516323347851465	549305277891975	617745581742499	578626676947043	72792270927043	476150791660444	555850984332364	689754765141809	252940299114022	300933354015108	351155446973119	15944090145562	144701622716787	538967611079474
Ojap_10065_c1_g1	515755638683431	36901161565422	344342660316266	327006848642489	604392699837093	251725132412006	2059565156262	197500697183842	160425979263458	325689376422027	144124966784923	311617899845156	291673823044045	339195479514751	-448919234053069	244145520175461	148646409812671	276758348773587	134318102314874	-521528744500397	-922679458769776	507434825260523	973586253130198	233157629127589	-108837034516989	13430521335554	269324839839195	-359578017440789	311920983845776	-936912105904806	338673532347415	-565148253695419	-288736929759299	-132183101738332	269593847399365	327953016778599	295312384609997	-186629561875233	-714961108899354	-288736929759299	311120225951009	-147656870216624	-155151321202175	662783201427001	653192557882557	606699821221977	-116567920721303	-115829997040548	493211367925769
Ojap_10065_c4_g1	-188692314301747	-288736929759299	-1122154166807	-173799825764939	406282557377809	55391470197238	614063383875773	589242849689181	608397672059373	573284948316313	513934630468072	586869172870126	545250635233254	546246954184205	562240812658387	492846303820998	594264452948183	60678311940793	48697913794544	550658747396286	679947681936273	576799350979556	425155768478849	428544513665221	424925245766824	281337952185132	301417881610619	406414774128742	427500980166993	46414107541408	298620341210242	445623534791926	405971971091085	349909875802103	268635080261768	545361364375331	569096905777743	587998841376701	596616889168035	568111773386003	415442657919551	643262124906697	627568594012405	531883986238776	483754301908686	442949941980264	24526862758689	184558281497315	534293215143063
Ojap_100650_c0_g1	580371921015163	644050580213617	596710679227645	574653882214595	594893499502561	587815968471075	505606704926631	502051057195579	504628301777285	516527686889725	438980878265098	462932915436931	476109537338194	496782414569261	424991687774507	400810302525214	289648243030942	363967028492914	324800979414072	126090438680877	272377035744522	210648802324218	293858844747878	467085394768641	456254547601633	503092645838514	505852192238808	320948901373474	456033670890026	259602543516978	473835551668986	369087173607404	13663875810026	351690245908472	47667649036644	-115150519742056	353162752860097	-196857952234547	275788120982058	204246338044973	432916478219444	247383947122801	440037898730298	356393399951518	431450862266009	459073635985943	327860596717239	401930730666702	541002324254042
Ojap_10066_c0_g1	436650940480183	507592953310192	42690679951553	505327771847194	578093392617567	345474723809535	469654366301967	406478394330308	429414689903388	363304760754211	415725449645893	357462830101224	331900598258659	455294367445763	436443430093261	429734152896577	38662393492986	287923614679268	385826006359993	422320761508046	41447368946581	329716515200228	192064519888651	212140711388859	102362419930779	36661301010926	302213211209471	437624926721035	2887505487813	271612773036017	376068502176758	385838151316211	267894877384165	279512165631548	290727604179122	282024624633372	275688117937527	38159020664012	52562266835942	888502094710705	324569427743598	461501299457038	927261546128602	3483457267459	405122514462138	403259397459082	198686803013107	451545316645979	332685442412193
Ojap_100676_c0_g1	738919863023052	-288736929759299	112509058691025	201681503630833	141495661502599	160479302298622	813946111900772	11765081807393	165953014147388	190778430622657	188773016837424	124220748933771	221600373751428	152333928630445	246881513214224	38286468241177	339849857261396	223913173985962	343540306033904	402016398626433	447970728976016	426398760970567	483433190008517	44512807409333	550860886429948	415135405809382	461151809458086	652389555523599	519604086818047	466552107893931	566363269100354	507209157354604	456585730657913	411340705023159	435451934510341	-13670347325116	-315873634103104	-17108309174037	450990994244862	317409438428681	357072448702337	346562565791809	411585439822975	107264418780001	168902016828668	126239406260413	166419076183314	-470315278074246	225751235841493
Ojap_10068_c0_g1	-624633490022784	-288736929759299	-288736929759299	-288736929759299	-200157892612388	-118561663289059	-144602368373341	-122075632561053	-288736929759299	-124816719681411	-288736929759299	-591949294409299	-288736929759299	-216638178544857	-836288908805787	-288736929759299	-14205602204148	-288736929759299	-721277003656185	165344940602994	-825090994768929	-288736929759299	124092051712953	-159864473838672	234674730316811	-288736929759299	610644320868389	-1911131910943	800833340483032	501995930285018	-136192612882513	-150752700239343	191193507847404	366482072897669	-134283214337749	-288736929759299	-288736929759299	-288736929759299	-288736929759299	-288736929759299	-572886924911127	-288736929759299	-528115824790655	-288736929759299	-171692588395272	-288736929759299	-288736929759299	264431563768708	-288736929759299
Ojap_10068_c0_g3	-288736929759299	-288736929759299	107545388276204	-173225761733739	-554309407275799	-44813159224895	-979850959720039	165403192128881	-259134942271725	-881824701029764	-925158258999015	-400199640838186	-25457891698507	-115382866398967	-288736929759299	909161454358065	-77500970772603	125293782032773	103468527526121	772802221877431	-682222660181237	619939326565355	17610383605451	784957065164334	382971097157446	483395051379148	198652654618471	242837332194196	157636592334616	17243502959813	136339771465513	170315461568301	198016689617891	63573415473061	772487807987324	-288736929759299	-92096141717238	-288736929759299	-946789183875707	-179682526579057	-288736929759299	-764982998553717	-135731546434973	-288736929759299	-288736929759299	-103972862656782	-390154473435028	928749734487581	-288736929759299
Ojap_10069_c0_g1	664792986279326	535145376762302	761083238607685	715367782884997	678380564482962	191623927869558	254926918411065	188508013524502	15790080841512	792874413712553	-934430421262442	344264736743957	240888674637815	202466283010901	-243268565663935	373219055227207	-540388638772179	-293880486414061	-124443412246102	-288736929759299	352629258555419	-158984777732598	-207062168635506	374322858898948	250557968287921	29033796353783	297263829043133	307130402145556	229132921474655	-13322032178615	120048343809929	-22267946414922	-145595028500256	-288736929759299	589956928242395	-288736929759299	-288736929759299	-288736929759299	-162240206456372	-179342783857156	258636591227602	-288736929759299	611153739405213	-53313521378698	-288736929759299	-175745442262296	101771874321899	155987103451436	180449519616516
Ojap_10071_c0_g1	-288736929759299	-288736929759299	-288736929759299	-288736929759299	-288736929759299	-288736929759299	-288736929759299	-288736929759299	-288736929759299	-288736929759299	-288736929759299	-753068225896268	-288736929759299	-288736929759299	-288736929759299	-193969909475293	-288736929759299	-288736929759299	-288736929759299	-288736929759299	-288736929759299	-288736929759299	-288736929759299	-214863865623113	-105335887949547	-288736929759299	-221343926860409	-288736929759299	-194889173985442	-288736929759299	-288736929759299	-288736929759299	-199959350185857	-288736929759299	-288736929759299	-288736929759299	-288736929759299	-132401614330159	-288736929759299	174387343509198	53595812083802	-2007812627914	-288736929759299	-288736929759299	-288736929759299	-288736929759299	39732663561783	-138197055663305	-288736929759299
Ojap_10072_c0_g2	374153706795638	271559670871504	330563357734593	430678983780655	387489958680384	46640229988202	422661211540615	445241077540001	366258697238695	438043477588941	364349344984904	439205439130132	420771178219547	409544665516173	353884312203213	482996358604163	575480743947846	432285356707355	452090023296839	46476238924828	415719423570687	577187882079594	411369178691136	40656270919824	412569264073818	4306058229492	318608036788328	334113066129287	357429841637817	509056237295131	353348744684208	417547081007098	392197751178567	377027252407925	196960336505713	701358306944033	606846905980969	703089987964829	463769756953026	582211892930743	353477587686693	548501656822044	432785966352171	629176984183293	650352453267681	661366823606222	379664474997788	419430546529274	46593684270954
Ojap_10072_c1_g1	-696243377824657	-288736929759299	-288736929759299	-288736929759299	-288736929759299	-288736929759299	-288736929759299	-756473305716515	-288736929759299	-24682056086746	-288736929759299	-13501108700205	-250363375467235	-288736929759299	-244350181702115	-288736929759299	-263395006786297	-156756739292826	-11479150792547	-288736929759299	-718906909347297	-146980588499944	918285896498665	991205681635217	126790995561061	-160631227712316	432697770232015	-275890763856308	-102621389837399	469018674195989	-188899277550805	191165506685874	282782208444084	117593856758773	-101592201240453	-103063416306525	-762833537858675	-150139951640228	652213496838982	804064733140736	141986439737758	999842168175947	21574811173743	451914418431674	-288736929759299	-288736929759299	469292022253276	435841459846653	-164278518093801
Ojap_100729_c0_g1	298878240342236	-288736929759299	339711602187494	358196978254998	329582214587661	450264526905144	42237680568146	481981523230318	40079987925606	457707256919833	512401566079281	529174125416104	54295392285845	500199694686431	52665320352962	55275835947425	57419396899582	542972928691818	515901056679335	564747961833584	569747713819678	608680122619232	50480563017102	484667047199696	481516731663383	612549503074707	514561855506515	567158740608913	501342279248726	538997281234693	472482060202319	644163838535754	630667452780882	572779859267961	484616797686589	667484988556863	584658832158219	698621305579838	48009332588357	67949436499059	450891486788729	615856356108078	561688950688861	520796270411451	533265178084565	572055009326016	270931693491718	21529191171639	479530484128447
Ojap_100747_c8_g1	453416727934804	366617594670268	377778960036871	576089400007177	480508476445498	836330618207664	846986399216936	852220407451531	843464363560239	868856087361101	837111583707311	858666582393085	871406524251962	875089998347103	872068677332069	931328758723498	875123160625277	798329421748328	808646316496461	83129304446391	812406899067538	767101037421945	693959640766532	777213904649004	663108367611732	836015461372101	710364066458999	688580225266255	767532866382041	678220010789115	796070538440865	608521876441212	67062053257131	590754155085726	723347428865996	84992726728658	752046047890063	920363432007055	809994943261866	824831171356525	794792004167835	676333064730788	672286437880698	711808828330713	667212254568087	705917390563109	668306857723011	-417304062159163	846269683018757
Ojap_100748_c0_g1	-288736929759299	-288736929759299	-288736929759299	-288736929759299	-288736929759299	-288736929759299	-288736929759299	-288736929759299	-288736929759299	-288736929759299	-288736929759299	-466066979167098	-288736929759299	-206592181186893	-252441888560284	-288736929759299	-268540475113815	-288736929759299	-288736929759299	-288736929759299	-288736929759299	-288736929759299	-288736929759299	-288736929759299	187524390818334	-225310744678831	-288736929759299	-101285598184414	-145961387630634	-288736929759299	-202715623814129	-288736929759299	-10753933201412	-288736929759299	-272638175535489	-223762433385856	-126222132438333	-626031564508964	-182676708361476	134634428656695	523093854000057	-216858665504565	-288736929759299	-202899987262269	-288736929759299	-19271027751574	351003698911569	-19335670479147	-288736929759299
Ojap_100749_c0_g1	430469198863018	-288736929759299	477425277726407	449021974173551	413462042694583	561261995332274	574128028243666	600738408757883	601076986279546	55719446656997	576084960826987	573673489660555	561687018613769	558528468201191	615421981385543	483804080958112	515618935894338	542873839776865	530386709195913	528118319783592	550068836106566	500807991649517	485740475202438	477482407506576	48562970878822	626566294632641	487401961403645	584526658383303	590972955884137	480691578162897	650147893947534	539375659846019	527720116572408	515821941628538	577504383025726	585306096179302	515504624119047	522721050834326	516861249558746	47648274987393	565316786469951	47689503930445	45572676008596	625285580961985	640873294342737	66751493057726	44744641312967	364248287808847	580887038844941
Ojap_10076_c0_g1	-288736929759299	-288736929759299	-288736929759299	-288736929759299	-288736929759299	-288736929759299	-288736929759299	-288736929759299	-288736929759299	-288736929759299	-288736929759299	-288736929759299	-288736929759299	-288736929759299	-288736929759299	-288736929759299	-288736929759299	-288736929759299	-213711174209601	-288736929759299	-288736929759299	-288736929759299	12939675301927	400299733379135	-373010540469777	-288736929759299	891554133925892	-288736929759299	-174016886035512	-564846134574959	-1611055628885	147266477779812	153900937797084	342354657808419	171862430928296	-150613865371054	-288736929759299	-288736929759299	-20471268514548	-18671055583748	-133876928475367	-202044593583403	-288736929759299	-288736929759299	-288736929759299	-288736929759299	541945841801286	393714356965652	-114801127121961
Ojap_10076_c3_g1	-288736929759299	-288736929759299	-288736929759299	-288736929759299	-288736929759299	-288736929759299	-288736929759299	-288736929759299	-288736929759299	-288736929759299	-288736929759299	-288736929759299	-288736929759299	-288736929759299	-288736929759299	-288736929759299	-288736929759299	-288736929759299	-288736929759299	-288736929759299	-288736929759299	-288736929759299	-173697070948897	-747194485760119	-160957122058834	-288736929759299	-161718132542623	-288736929759299	-17668968559649	-576322078467414	-22394376143137	440947458966063	904092123549539	194908457105502	123984035711272	-134838942466296	-288736929759299	-288736929759299	-288736929759299	-147124717634383	-288736929759299	-288736929759299	-288736929759299	-288736929759299	-288736929759299	-288736929759299	496510464091529	351110059778344	-288736929759299
Ojap_10078_c0_g2	-288736929759299	-288736929759299	-288736929759299	-288736929759299	-288736929759299	-288736929759299	-101899825522149	-288736929759299	-288736929759299	-288736929759299	-288736929759299	-24114605729532	-288736929759299	-227087340622786	-288736929759299	-288736929759299	-288736929759299	-288736929759299	-122220598647023	-288736929759299	-20813728411024	-288736929759299	-288736929759299	-288736929759299	136464392806031	-288736929759299	-184796045819246	-219345690345742	-119172458261983	-197316456568749	-25570283253209	-117407229997243	-115614182519843	-288736929759299	-114538891766674	-288736929759299	-288736929759299	-288736929759299	-288736929759299	-186239535931314	-288736929759299	316818477268455	10266521520861	774976178594594	875704223540954	541814570629972	-18407016113115	11477356879805	-288736929759299
Ojap_10079_c0_g2	-288736929759299	-288736929759299	-288736929759299	-288736929759299	-720751070267314	411594351578972	208052946682421	338674539898524	288812271060054	327587526470702	186412242703675	12749437501431	200925892486752	203251396613569	266532693884591	16314045378207	263742494749141	210731152210875	441403061863643	779642788634063	249291132542634	249768642479027	302900654659265	113538265117207	99184649984451	588146701750133	253537025292079	101495453481671	226213658568885	193951724652531	229545811250045	164546069481858	221862836233134	299063098969628	151816406748147	202614906045972	175510665148575	138272782009176	436342191269038	360525035841665	205339052676427	267592890641199	252429946070376	364189623028248	316430375387704	311196629791207	-139669166004385	-238415550251492	154250573027378
Ojap_100791_c0_g1	-288736929759299	-288736929759299	-288736929759299	-288736929759299	-288736929759299	-288736929759299	-288736929759299	-288736929759299	-288736929759299	-288736929759299	-288736929759299	-288736929759299	-288736929759299	-288736929759299	-288736929759299	-288736929759299	-288736929759299	-288736929759299	-288736929759299	-288736929759299	-288736929759299	-288736929759299	-288736929759299	-288736929759299	-288736929759299	-288736929759299	-288736929759299	-288736929759299	-288736929759299	-288736929759299	-288736929759299	-288736929759299	-288736929759299	-288736929759299	-288736929759299	-288736929759299	-288736929759299	-288736929759299	348180937134546	269319716863259	-165792751278679	365386923573975	349060775083571	-288736929759299	-288736929759299	-288736929759299	-910986788065798	-975569735287084	-288736929759299
Ojap_1008_c0_g1	637144004407065	618721414308362	583255658965189	598613674073083	617584780111353	690391564770995	743231881258838	656518998958621	719056914946231	733986996762699	668809139155269	60405179219482	621973199168336	606433980582786	708098636878034	583847008558777	612249914300712	624323278105472	58895976426096	603005863930735	553394954208319	607378163770542	565292029788786	600033103022427	622162871627904	499104805845966	493152925216701	60541207574844	504692802867855	595317602009794	460048540384515	689327701874176	670027385341604	628572085818328	521544034901601	75696444854916	750650947485361	717262800265313	724078801949823	635462018659311	619157824705094	631026727386216	695438388991964	670597197695018	716215583284955	698314675874191	628239453206718	521370703548076	526400967628807
Ojap_10080_c0_g1	-898478519607604	-288736929759299	-288736929759299	-223561754048189	-216353330730799	-288736929759299	-288736929759299	-288736929759299	-288736929759299	-288736929759299	-288736929759299	-288736929759299	-288736929759299	-288736929759299	-288736929759299	-288736929759299	-288736929759299	-288736929759299	-288736929759299	-288736929759299	-288736929759299	-288736929759299	-288736929759299	-216332389602446	-288736929759299	-288736929759299	-288736929759299	-288736929759299	-288736929759299	189263999837094	-288736929759299	-224208397786922	-201966559093169	-169635001057584	-288736929759299	149171134107422	701918219320181	-288736929759299	-288736929759299	-288736929759299	-216816032072038	174644642182169	241368051670191	-422269928706877	123182868121523	-165650028309868	-179276852295855	2310192065168	-288736929759299
Ojap_100804_c0_g1	-288736929759299	-288736929759299	-288736929759299	-288736929759299	-288736929759299	-288736929759299	-288736929759299	-25821127946155	-288736929759299	-288736929759299	-288736929759299	-288736929759299	-288736929759299	-288736929759299	-288736929759299	-288736929759299	-288736929759299	-288736929759299	-288736929759299	-288736929759299	-288736929759299	-288736929759299	-76289142267584	-288736929759299	-288736929759299	-288736929759299	-288736929759299	-288736929759299	-288736929759299	-288736929759299	-288736929759299	-288736929759299	-288736929759299	-288736929759299	-288736929759299	-288736929759299	-288736929759299	-288736929759299	391443555028662	433016310585735	-288736929759299	451724558487917	427811714076275	-288736929759299	-288736929759299	-288736929759299	-897757014623652	-198904408988397	-288736929759299
Ojap_100829_c0_g1	574519217993954	496282529439974	613276658332576	615049421296797	575371065796008	552778728685238	666413284538469	535925457986583	675334318859344	611485726444826	611607660528192	577093718198805	600764185283012	58921679669872	624497194851298	493805595974414	462636579669701	522655878473816	427530478253189	461524748981624	513246695528677	422219199652723	370136920601183	520681908305546	451093146889282	614906365088052	454664567216214	624135239049784	561497572171122	311274273883829	500400041852738	288887233507214	305441055964034	305552169646156	383416711714118	444348080563699	38645506236686	492341669382595	44661659728491	266108887163641	560979044941302	29127067642216	422316005969109	417398880126088	392069346118299	406950016190364	415427819788352	136350635026753	577534985775727
Ojap_10084_c0_g2	-288736929759299	-288736929759299	-288736929759299	-288736929759299	-288736929759299	-288736929759299	-288736929759299	-270986095377132	-288736929759299	-288736929759299	-288736929759299	-288736929759299	-288736929759299	-288736929759299	-288736929759299	-288736929759299	-288736929759299	-288736929759299	-211569518919163	-288736929759299	-288736929759299	-288736929759299	-127621082885172	-215895230965257	36026649562769	-211325804710608	-288736929759299	-288736929759299	-140927469294297	-192316497045436	-288736929759299	-17911343277047	-288736929759299	-288736929759299	-250845717086681	-288736929759299	-288736929759299	-288736929759299	-288736929759299	-288736929759299	-288736929759299	-288736929759299	-288736929759299	-288736929759299	-288736929759299	-288736929759299	404742982374388	416548944442212	-123586823318391
Ojap_10086_c0_g1	10536972365888	-288736929759299	153906917763056	-288736929759299	-137354705705221	174180441220712	306561508224948	154481906707926	140211352053286	312314824392858	165676208553286	192717450175301	297678643429425	282069504442524	166396672432154	962516728712479	266768521627907	-288736929759299	24652982545601	95905015865507	176206857227683	794726171507356	293515581896962	225836242070968	161623171338393	330850846369887	14244215617043	143706792704936	152022986496391	332363786470097	-343360320673686	-372069310477375	-106232671409579	167353457747661	343045313185154	-288736929759299	-31389104480118	-153400618772942	-584687696235295	-266453270253123	190284617612156	120009930650268	865884898823775	267282912355393	228159967963887	197506680494619	19887820902171	408806426645669	104851647762586
Ojap_10086_c3_g1	915830498813984	934132390427893	880107734401231	957225458548151	970792304260701	847068954438782	931629556109861	856804771485361	917226940603971	908495640923366	880329371695897	845972444153304	851666636694766	895425778897522	845193021391384	846068839601817	905651659634494	843274712530348	817339904642599	846613479314693	824941822217317	871890899801194	633459600552359	751822222808956	562176821198632	836647799330459	607034084859885	65709454221036	769380809600026	704712553055536	762667276688639	776268507709013	759362479130658	665206321127575	709236310019843	891575107925515	945380832455121	897881677708209	934297377644648	942763353867568	806928145600704	916172138608012	936474561317002	891272140197578	854498269788278	879550578267533	675144205833814	265361492963817	886690713486166
Ojap_10088_c0_g1	480520737137977	439093993380175	517211869032768	576944385064529	474207446664282	516813822923363	497453274164977	475250063246476	500542776159146	531651080560777	499497063566899	528680266211524	484538767469879	426512462457076	471942729392163	537929277572463	452939578114405	460759946008228	410405226721193	451533808053596	554034882593713	48643627391555	338116001651667	423445353088831	415518510658774	524129469506201	364211354768652	455168862745052	486885999079071	445042449696857	490121349359393	564586543607777	444944500697274	442928405859583	469305361737371	695780988215138	674984799228764	709809226116405	625305166548526	695252045192423	569997579092034	654142339647114	673749956605066	639331393756377	562159525052844	591588652731012	443955884830993	886851882733364	56854644284626
Ojap_10089_c0_g1	564464235898175	529725215257593	592954551347273	635682403964809	570115136136918	630218835719947	629331771785792	650275138339866	642670446206253	68423023419399	710510078068765	662555702305631	690590070991352	668121862209395	738492774076058	718767742423978	728283390369995	701328989394864	697606352550238	73044266410446	631039870253454	642114987318115	618063353788266	605886054315192	624826908143509	657343784459703	645263715349615	653605887020882	6059425291415	614072312168692	634213062031909	623329717077277	651752573139191	543173012362453	643759997957328	567151816653565	544083782056028	474896813933676	60507004744152	691300805513074	546170130299826	51065687215002	608874931822483	669165805970995	693862157658211	697043993476707	491202245193347	507809941305156	484800403450479
Ojap_10089_c0_g2	-288736929759299	-288736929759299	-288736929759299	-288736929759299	-288736929759299	-189004279807379	-288736929759299	-770002584220265	-288736929759299	-288736929759299	-288736929759299	-288736929759299	-288736929759299	-288736929759299	-288736929759299	-288736929759299	-260234006195375	-288736929759299	-205603652715832	-288736929759299	-288736929759299	-288736929759299	-288736929759299	-288736929759299	-182199081988386	-203740190993587	-288736929759299	-288736929759299	-288736929759299	-288736929759299	-120174973417228	-288736929759299	-194576962595049	-288736929759299	-127895354172203	-288736929759299	-288736929759299	-288736929759299	-288736929759299	-288736929759299	577922182944221	-288736929759299	-288736929759299	-288736929759299	-288736929759299	-288736929759299	-824101236258988	-154098669207276	-288736929759299
Ojap_10089_c1_g1	234113546907231	117206621949327	127983316435039	360650704946133	153779644102773	205212294280224	178840234531277	233788560050992	160553748534156	133747712298941	151619549477582	159654282511772	177251283463248	275098843144745	206503796903449	-413756066855567	244621185874903	556390909432779	203970457919531	302765252270008	144848275529092	314293308327654	117770644785835	289010463038003	144258942869014	257693326163855	284086730406631	289648929675081	257065269940936	129576734562787	240917279634287	119903681765605	166922641260878	172645951114677	505736710678835	376544677048123	-182852819017502	-288736929759299	304078823564369	665708068232318	394455027931651	239900739114443	234904115227362	329760792580784	358119232512251	316333436633749	245501573462186	-152425385019464	-105346921180016
Ojap_1009_c0_g1	403698258746294	326067846572536	231774716151695	640761920636733	334897430977341	236741004664164	201877036634507	329373881776527	749706666581139	218073731094371	250522461737347	90496763781896	664113707488238	615382653154769	540325663559695	108677578288946	123483535281772	912581045389777	275936140857655	226183635629421	184731681896401	924181538197005	354002955580006	267526467602867	317339755007335	960708098942215	345347662389734	372517961115446	233888801163994	379405779248649	13571877792213	229018641008236	204999748099021	397703869743475	362473367574472	-288736929759299	300154595616822	356143377114581	156281550472353	181977993516684	386108604114624	936942600724874	359884343485155	320365857191945	345690089684549	292460920881283	542730444146645	717030798454429	242657406978144
Ojap_100915_c0_g1	646843083868227	558905711163923	650092293769514	636399999682724	592142762586181	671017024578775	679259159592607	738524257623045	700048835631982	65502057055989	645629590844031	667372028297052	550384910066957	616118031272998	738470600866022	451831388072383	554041446915865	618430993527818	482855653168576	490398697299576	579664299364859	543869773505224	340563492870373	438330300436836	337009251463971	58119316924841	317331793534636	543074503892848	486424130602934	361161026139785	503566582034768	34450950250958	273098936640761	296124249590043	30891077915962	512102580100944	638970080474294	493528205351864	57167792102448	410067234336961	489017493118249	516149123951246	336600484472342	492700758829866	519024369590148	467099670169434	442189086614605	294763654648917	698838376379868
Ojap_10096_c0_g1	474101480457816	201443198097553	-118770617342857	165829968035706	388372433154134	238315940460573	232743006193593	233597286002817	259081416897318	97151086066091	250726674400744	230910539834427	171600210969084	240068612617746	247730165597066	245458338099086	406042665074217	302870889963463	325571302002657	333833994044263	22816058604484	352318147283181	368100017812093	259723956023163	147777830556059	200993567948459	209663263240153	105824986097708	244402378530512	285566396945951	190421697388697	245657648798029	343280052116057	216071157223318	279710217278531	176572248143942	33758892717585	-195611376066522	507318704820159	481451944924353	300060401332438	317275180673965	395428853189711	404156603947982	432757218732957	43908361185705	647613868107176	-556310812857573	382424776205952
Ojap_10097_c0_g1	-726934946813508	-288736929759299	461244920032119	-107790578723224	-194329941928604	588504221047761	873269938280455	167019540118917	100520325814104	154266532123836	107649256436963	154991478753638	221304821838716	172559631222777	130334757760619	185113218672859	125183841770492	220938754555133	193581131203498	283892113568254	307037739199873	345085297474688	306362316572265	244361724510414	469640386373892	305286305547805	212326241613166	297934137553484	315817660022716	413193396873465	258070487528416	317996404444215	37537360397168	26457792693339	3989092981912	180496493164996	264487701049448	-288736929759299	322567534267848	-288736929759299	-170169001120695	28341006898216	282638156721947	-288736929759299	-148146619355037	-288736929759299	-617581100299064	-117988638930898	323909711961047
Ojap_10097_c1_g1	-156519113623724	176170447357874	10148619418026	172373064824199	233354212238821	120949607787947	273828905054223	32372216061656	256509621688095	264958899295371	165029926029031	273579296472754	165690422351058	208421652965177	247907671133833	188794479214682	162089357273833	100741145132761	182630893518716	299427397004869	271016860311505	993496554590723	931652039837406	264308170466735	111316024312447	310844981599344	111706701267112	122951768885719	122170705470016	-125583134709279	-126649961417433	-288736929759299	-216062619767578	665159697538783	110354132348022	-292134973943011	109875063362035	-288736929759299	251668643629531	680800368988683	266716930607494	580719603425405	-288736929759299	214165548580166	220191989027081	222331808434866	157576252454283	-249744787045278	906943681233368
Ojap_10098_c0_g1	1150868444348	-288736929759299	-288736929759299	945970445501814	292618866493343	370446899274628	32539176317571	301601430889326	350839823797119	347462106491142	426424779503587	351788097205995	477840956888499	417645190395043	236005927423844	457862597509849	391197572095972	439999251458648	288243581351856	206339475883149	385858196353405	379452054769425	405069499688852	378652492199486	337995426908196	355874546819826	432997356074724	121068436974901	330429439086734	344033922326977	44257088462476	302570358106599	109185343932129	354994494833338	469791802001819	453932148287779	361960919233101	633905750322669	463531887125764	146950042258998	327993853116664	147561705179151	769200594914324	689617397693854	646717707376981	605589648529605	362798956837428	527389909871645	590551782649513
Ojap_101_c0_g1	126780393853599	-288704872483282	-288736929759299	-28873659871015	191103772154049	-288736920886336	-288736929759299	-288736929759299	-288736929759299	-288736929759299	-288736929759299	-288736926103159	-288736929759299	-288736929759299	-288736929759299	-288736827486149	-288736929759299	-288736929759299	-288736929759299	-288736929759299	-288736787197174	-288736929759299	-288736929759299	-193515124364969	-288736929759299	-288736929759299	-288736861270897	-288736929759299	-288736913329413	-288736929759299	-288736929759299	-288736929759299	-288736929759299	-288736929759299	-288736929759299	-288736929759299	-288736929759299	-288736929759299	-288736929759299	-288736926995819	-658257039233228	-288736929759299	-288736929759299	-288736929759299	-288736929759299	-288736929759299	-288736869128278	-226552445254466	-288736929759299
Ojap_101_c0_g2	-288736929759299	117032160646776	-288736929759299	19049566748479	752372548946586	-133052127015097	-220025566217847	-288736929759299	-288736929759299	-288736929759299	-288736929759299	-506679860669305	-288736929759299	-288736929759299	-288736929759299	-195625151110445	-288736929759299	-288736929759299	-288736929759299	-288736929759299	488392669499657	-288736929759299	-288736929759299	-216026384371819	160562200078028	-168933023931434	-10274941826286	-288736929759299	-235458706385786	-288736929759299	-195211641890638	-288736929759299	-201463768425791	-288736929759299	-288736929759299	-288736929759299	-288736929759299	-187557998367804	-288736929759299	518353162278575	164962077046537	-288736929759299	-288736929759299	-288736929759299	-288736929759299	-288736929759299	133048787392465	613209979616486	-288736929759299
Ojap_1010_c0_g1	309118347702543	343324008436723	345202816295357	442475839860701	339996224555414	366861243883155	504256149952859	430144497627376	5270278942273	477353488362416	459495014688342	437112154517587	439457904180974	423572379422313	457401874751051	428778202831572	395124378492917	338809679858876	381993822129394	408103567834478	395234336700941	381351207843166	316783849736356	389525566745775	422928149158393	37694064280785	335547414465893	428816965300085	40018152873628	241038508790863	337669445755346	427749384277777	459828807521446	306075391325275	318616292524911	423037472292057	375493190607247	500207633278624	466445051994834	449844049200328	396510962981238	318544166211497	427492534229312	334281157089898	251431825082886	291336018277987	184742515323992	760565140644823	309161501713762
Ojap_1010_c1_g1	-116916768885542	-288736929759299	169424150266938	-288736929759299	759098156599696	-195987951998713	601667032376752	-288736929759299	-133602663838997	866211786004753	194917324970151	823731274459557	766015406962348	-452353540894431	-252165501535352	878014390954066	-175378920009454	-640380975558939	-789028584362444	575533303384305	-143226038588509	853260174480754	641619903434225	-274696746139118	-109412942850342	188213193960666	20540683647878	-127245698829157	-465101830010883	-119996718977235	-190312168240138	-575327993797392	115591968957924	142082574328809	382108963108356	190591150585112	195521725314091	-288736929759299	153741060080809	-102894243049983	125135952479449	178196794987892	125420295901101	262370154500387	244010866633336	204733817511865	282576192499492	161103629807002	-288736929759299
Ojap_10100_c0_g2	-288736929759299	-288736929759299	-288736929759299	-288736929759299	-179803373111271	294154032006021	199867586436618	-163826466454835	110064050906372	125895911738089	346623034416878	336959623994356	293931402335547	377448237666502	38317946382166	169854506523515	323020188899197	28637217561531	195212921365927	252142360993903	197298050204107	722396185033775	266456228511145	148969016941963	976536328393229	-288736929759299	807251608414574	-562004800268589	-167963650540897	100924347100858	861638535180134	-225070079343332	204212355814782	434187188235037	187061230932534	-288736929759299	230902576199599	-288736929759299	126908149920121	-471544077754656	130034594062104	252841303105148	-117788941592135	11606530583338	432717103913705	-288736929759299	155056146913572	-138772857009261	355293752382071
Ojap_101034_c0_g1	-288736929759299	-288736929759299	-288736929759299	-288736929759299	-288736929759299	-235979213072444	-288736929759299	-288736929759299	-288736929759299	-288736929759299	104413407161491	-168165342985036	148820698533633	972927317048948	117874719960617	328712859614913	368314742462333	469242048756059	316538850306586	3371821533646	605367066413078	497132633704722	618214249639377	465575087408781	507326583289671	362750452294835	501727071533266	438130874068561	494681208636128	608458840081491	251582441560403	313327227571038	435606818547954	354000613475118	328976972889338	289100286811172	415747874670728	446583423258681	458221201095336	-120348169521632	277494312644763	499765493602677	458844621769313	288075090164633	320215007416957	312308486715434	344681881218006	-913661488048769	190995563460146
Ojap_10104_c0_g1	-288736929759299	-288736929759299	-288736929759299	-288736929759299	876039554789261	627881668047488	-288736929759299	-288736929759299	-765275998404168	-288736929759299	-288736929759299	-288736929759299	-288736929759299	-168429555227716	-244424394036471	-288736929759299	-288736929759299	10221620653517	-288736929759299	-288736929759299	-288736929759299	576800506537418	-288736929759299	-288736929759299	-288736929759299	708187935499809	-171273906037641	-288736929759299	-993793166562543	-288736929759299	-170382185470716	379480442064473	-204832060633394	-945303334622422	-620949875944696	-288736929759299	163369125975846	-288736929759299	-288736929759299	-288736929759299	-288736929759299	-288736929759299	-288736929759299	-288736929759299	-158861009404157	-288736929759299	-288736929759299	-288736929759299	-288736929759299
Ojap_10105_c19_g1	603194586411438	679632252153081	542417508611118	548038150834498	591449498435683	599759382192862	501273374732879	464151018249572	454917731265205	543947017309214	466066448688685	503202430598477	512011548338254	5112039356207	428920243019703	452060933804471	580029447330432	528377539486367	462957973685768	431500273277271	4112764220552	460469858290852	396895734125592	391107509452551	475175675866729	506912322843573	467417688202803	483069258157725	46501060750453	327145288308148	534440342727448	217316981985014	32985484479237	3822959550344	49435786287686	423288038976366	561815428063634	511853913097255	487142435228676	617062012946424	472126294464189	290065739105873	284211038618663	577513692746416	64049288528608	587183191390878	457352372222588	281580920764251	734367905690448
Ojap_10106_c0_g1	-288736929759299	-288736929759299	-288736929759299	-288736929759299	-288736929759299	-288736929759299	-288736929759299	-288736929759299	-288736929759299	-288736929759299	466475750174243	545666265847303	482776006486998	5026722483631	503417396696723	292076673967432	490865873817757	471705179876351	432177409768934	409310650383944	312339757596606	386283853840977	397392025015283	743255210934271	261889057761419	22103830352936	287082315380574	-156813405016961	218169465012158	102941536041088	59836361153811	144157420146326	461653570682853	190379443047527	221299751905083	284689593688168	-232854118080237	240804326105967	-288736929759299	297938997707381	317163778400714	471566221685003	162397361798263	-288736929759299	-288736929759299	-288736929759299	319050733031666	205040002088185	531153733454999
Ojap_10107_c0_g1	-288736929759299	-288736929759299	211488599355095	322776233397855	-18631089940834	-233692423941095	-288736929759299	-201464142974662	-288736929759299	-288736929759299	-288736929759299	-435236340065209	-256272677429858	-288736929759299	-206116289070107	283087780154177	-288736929759299	-288736929759299	-209280786291442	-288736929759299	-288736929759299	-288736929759299	-288736929759299	-288736929759299	-288736929759299	-288736929759299	-288736929759299	-16569426970402	-291163978186733	168376682648352	-185309220919801	264836092290069	-473783261835103	-132732426533131	925926351839064	-288736929759299	-288736929759299	-288736929759299	-288736929759299	-288736929759299	-288736929759299	-288736929759299	-288736929759299	-288736929759299	-288736929759299	-288736929759299	-221247246420351	-251556714731726	-288736929759299
Ojap_10109_c0_g1	-288736929759299	-288736929759299	-288736929759299	-288736929759299	-288736929759299	-288736929759299	-288736929759299	-288736929759299	-288736929759299	-288736929759299	-288736929759299	-288736929759299	-288736929759299	-288736929759299	-288736929759299	-288736929759299	-288736929759299	-288736929759299	-288736929759299	-288736929759299	-288736929759299	-288736929759299	-288736929759299	-288736929759299	-288736929759299	-233898945848002	-220451625682953	-288736929759299	-288736929759299	-288736929759299	-288736929759299	-288736929759299	-16420088463213	-288736929759299	-223069150281266	-288736929759299	-214334835463702	-288736929759299	-288736929759299	-702403444222617	240336280296846	-288736929759299	-146593844642364	-288736929759299	-288736929759299	-288736929759299	108351127136366	100839510410814	-288736929759299
Ojap_10113_c0_g1	-288736929759299	-288736929759299	-288736929759299	-288736929759299	-288736929759299	-288736929759299	-288736929759299	-224031132634349	-288736929759299	-288736929759299	-288736929759299	-288736929759299	-288736929759299	-288736929759299	-247265073845611	-201644303828999	-288736929759299	-288736929759299	-288736929759299	-288736929759299	-288736929759299	-204540596532366	-288736929759299	-210764435206343	-100018353565652	-288736929759299	-218074595448946	-288736929759299	-288736929759299	-845229636234449	-224107267317121	-288736929759299	-413273582754138	-288736929759299	-247718365591464	-288736929759299	-288736929759299	-288736929759299	-207151953778685	-173904123194033	189467790225494	-288736929759299	-288736929759299	-288736929759299	-288736929759299	-288736929759299	-104478601640742	-190524989106608	146033019886839
Ojap_101145_c0_g1	-288736929759299	-288736929759299	-288736929759299	-288736929759299	-288736929759299	-288736929759299	-288736929759299	-288736929759299	-288736929759299	-288736929759299	-288736929759299	-288736929759299	-288736929759299	-288736929759299	-288736929759299	-288736929759299	-288736929759299	-288736929759299	-288736929759299	-288736929759299	-288736929759299	-288736929759299	-288736929759299	-288736929759299	-288736929759299	-288736929759299	-288736929759299	-288736929759299	-288736929759299	-288736929759299	-288736929759299	-288736929759299	-288736929759299	-288736929759299	-288736929759299	-288736929759299	-288736929759299	-288736929759299	293005671847557	-288736929759299	-288736929759299	147760256538008	936528417808498	-288736929759299	-288736929759299	-288736929759299	-21467329275233	-888473372814466	-288736929759299
Ojap_1012_c0_g1	155522834612515	198170732368281	794544150441623	648821047798138	188634372359208	313016479894856	603694939995711	251308212140191	166365324362377	345080207387997	199153845899383	243725875151365	157456092884975	285146312320158	291994429344513	266387045316717	149689709716987	36025723958278	318791726710854	80987368372596	167193529459595	10558836171538	278887705117603	234622931380362	255089413687219	-617913737064695	243727619825722	-172988995180686	122189758147468	12860075958649	874729516510876	850955716940153	201612855022592	206127739176499	20601158557239	-288736929759299	-288736929759299	-288736929759299	-288736929759299	461610797931358	162119055458354	186537564679258	416899579014505	-348204890667275	417748485588215	-151721262006539	266018589953347	526985251161597	196385037705366
Ojap_10120_c0_g2	386053909325187	489303250113201	436470910026325	441755219506703	435161938872768	425119301387936	453405276664149	394439650785823	406620731975698	370172684349691	325947177553358	359080106088467	260762206524002	382245687888192	253105457920278	338329122775149	413150993624625	388798370381028	333503460170268	352196385874977	309332884439569	365115907418184	210979171851788	314917739016442	319452418709565	317623320298727	207157244044903	31955808660453	310626412516096	359381227633574	41272142855164	277284851214413	268723182309582	220008651293969	297231439159215	167037279617555	214623386515889	-288736929759299	179847183604165	33332616544322	314189788875145	1733130439101	195111589568185	448056449115001	404830319245836	420767952986156	419379904816584	630973403052274	585230387070763
Ojap_101269_c0_g1	-288736929759299	-288736929759299	-225294578518067	-884071510007821	-552080178239764	644545835994513	625379516401187	577307709218768	644468684980505	636899746370508	652018996015995	6376328055252	678323339206849	703441321776353	690598962212962	73337488453505	748498991379291	674661696958787	756660136491526	776018234829679	632325409722331	639163783641057	658421068653285	668158999257661	612730636597899	797987515494934	655814022057595	756894772332907	795999552167453	691790582337287	84746726851005	646303422951253	767154890099604	661551839771393	772676694176119	850461103548214	727573631462264	843603664115334	602369179240463	580242219029805	770013332075921	740842716476995	626548115532535	760433919964202	678855687506308	764739687308955	636623627280567	-364258719667166	770736229904525
Ojap_10128_c2_g1	41112675888057	424991771737021	414801054450637	340797578012478	374783186693216	445133685143837	391730830316942	445336588893825	404589413095241	451008229014817	424498358750865	456394541861877	384502573491325	438680042339913	328758218772165	316025903504859	511596464975631	483587491724471	431317445895346	448807278686123	453631958034179	430219295012073	312937471234459	420943772794276	272137126044277	556152899413094	372694499998154	333228262863865	468730010431905	348303437021159	59040716835849	369974798784354	421862654258992	378150947040455	389346679272305	455585072768143	479328233908645	357572505025025	350997259851478	281055430353215	559569701257061	493046007089477	411513709723227	509159371541033	558644361213834	55542992649154	427028149440705	140276932923777	567449598819747
Ojap_10128_c5_g1	523168001500689	538774996715382	518448418891125	615953644016526	6209002982823	710876286696611	731227399944278	738848751026852	71172308001941	682305994756704	749745184021918	737100837666735	717157156527258	742496981111615	785180820088698	699715281363444	746640892712646	750967918132301	685957632123512	718531419763896	748203311047444	742944081288919	601142921095615	46923128295221	430532323126636	605369560257371	59513260956384	278645775602398	586986348708359	62977736042513	545567227343218	613697155329313	603916605165498	638432535126238	610933970647994	873566583850176	89677952861119	92560859627274	808196368810254	658634539018231	876292132188958	552712612804453	536255245863101	754273970574129	728840350226619	762121408065817	732297731914823	175215049416045	726200883459639
Ojap_101291_c0_g1	390595824282534	42932848153227	370397366789117	351803315141892	309443978527845	550915067515173	537240117672055	597090918127339	540599283566712	491870179581777	54805654297807	57225774922918	438056170091529	501730896628273	549795290032742	402219548732204	515593415857832	555633455554493	445732544249504	502225438643038	581693754015661	484183988049209	347590959467328	422107587915003	336762994809196	30209344892875	337482652533484	379239448211275	389706641971998	369095907281941	351870859956447	401215139556294	45700716648136	35194930385599	279067096444714	43051159693114	413228510432286	317318422396863	435584946032581	444098438356973	426620788869319	457833147694899	443569482703828	272169551717646	242361429920494	129722172487823	382729617005803	341220667965342	462342725659193
Ojap_1013_c0_g1	461707950714799	447124023633951	464183625306447	376906582266829	477606371427693	528959493471256	472337371864578	499405121470537	526336398975538	549186342613205	561038037133827	537606378546685	564496222903817	501604816419867	565685833549699	457610581957545	516518369672627	488371244559353	478417557227581	499818060166175	476480566810846	467595049231922	437651921666991	480413139262017	386047941946556	569968403658845	526604493011024	399066504639233	486341763148029	390518954914754	527355783387701	372419515411825	406962952635179	451463039173101	533184496711352	395717922716516	181592244496053	376156844963373	317851046250638	193714100255224	449829980732907	362530769623806	399047636740471	342648460239788	39019723219691	332832600675684	463723971632261	458721271029279	479862164366698
Ojap_1013_c2_g2	424658126073599	480642297653917	452369952655824	423825212221691	461891953210469	627651068344211	641493712318303	622744941200629	610711448012032	622577795960219	51030843094491	512348082341656	534670951869154	573468817455737	504690486522045	340610798942721	430946898979915	399092930256626	331135798719477	386837625814948	41270552629154	335868997069343	19565096505503	525891866924689	323564990948916	603937223847033	353793586796883	539561263120288	564031672234452	327700683242784	51946482313669	264128769410048	330021973937479	176045715541087	356266783698585	255131724962466	348628103900036	-288736929759299	344114827163879	302603685970782	588513443813436	155979470981857	234568456482919	339661901808767	354814105221043	37184803507089	45954665056032	323136380725849	436500808198849
Ojap_101342_c2_g1	359786852064737	402812846620252	363809212554284	41716134023826	439143652504525	574537588166658	49866003939303	445957137153336	524017793211877	534984922849027	468856806410178	488823657647123	480909974292445	517118521786905	481472005784826	460968535413276	522973059547417	476527218564024	428143665779094	450518668609128	45346492073404	46081472417082	311688687436758	416715491210982	275798919400815	543252133770101	370147152835363	248157079162549	493570500464701	443732584729737	480327345782172	445391805482745	291755633400708	395982830056897	447421250282547	496868362650048	404769621887981	385644653530856	362996090869834	587222087054928	519734297140185	489828477617625	495702588363227	531250483347386	463735821896623	475271057604481	400852794710776	142626779898854	475829266218621
Ojap_101365_c0_g1	-288736929759299	-288736929759299	-288736929759299	-288736929759299	-254334558655591	-104480111309916	-288736929759299	-226902314200589	-288736929759299	-288736929759299	-166457629992279	-288736929759299	-223806081319796	-288736929759299	-288736929759299	-288736929759299	-179749550051233	-288736929759299	475389746970092	102734935380214	-118676230832346	-1987765277058	260151064304534	267484921723749	249657559241865	-288736929759299	120183031679428	-115673185530256	-166411436807455	223387523590244	-761445841896047	213473006241381	115429630165716	249643812709581	917214158941565	-288736929759299	-288736929759299	-288736929759299	-108491335531193	-159186380013437	-929819781069746	-653407958172827	-133318673205761	-288736929759299	-288736929759299	-288736929759299	425944820157117	363803092580322	-288736929759299
Ojap_10137_c0_g2	-288736929759299	-288736929759299	-288736929759299	-288736929759299	-288736929759299	-288736929759299	-238599285042665	-288736929759299	-234035180261416	157155803019138	286970129328669	24424530724713	591059187090456	260287432881731	502982864695116	152138588162944	-255936398636249	185379945364374	217803584863559	-288736929759299	544990244273002	193651223827366	268687850501351	-247202658614117	-152234037503759	200660744339844	-156737893426204	-416197466512679	149854667239699	433881425793312	280240413041676	627057594289995	499512307037027	425220696546147	233265393342731	561353188890476	712362520188608	675219946007427	669449441756164	777816679513691	378535504983796	767721345873483	776408123151304	724495791520615	643943923029837	637643986546153	23433391860462	167634635760061	-288736929759299
Ojap_101381_c0_g2	742314760060139	755769255434202	77929684162161	789713091706268	762877722577422	638745302272925	73319878794688	643962671303696	639629900114399	643666268660627	583441566892562	61427809823286	608033264266408	62547994902151	538027999810352	488203943445081	64483550915432	60091221191455	534316597060792	561153851048527	52587032846611	585299570332149	366459578905315	475646639507189	396036662508128	59665215267154	346531308554116	48574203677872	454883707702337	428478518852845	387188385801483	478442404552626	475615574824715	402806833967631	31685665131896	741858809394551	711367309182524	687996918643757	496074452419213	456426029141465	579709757098176	645869964485254	559588092562707	680465053626875	677289152935264	721845307601416	452782418616937	-15906292531255	595338097311506
Ojap_101382_c0_g2	-288736929759299	-288736929759299	-288736929759299	-288736929759299	-288736929759299	-288736929759299	-288736929759299	-288736929759299	-288736929759299	-288736929759299	-288736929759299	-288736929759299	-254949093861022	-288736929759299	-288736929759299	-288736929759299	-261731381255684	-146914225415757	-288736929759299	-288736929759299	-288736929759299	-288736929759299	-189266601363737	-288736929759299	-288736929759299	-288736929759299	-288736929759299	-215352445068246	-288736929759299	-288736929759299	-256374544897392	-288736929759299	-288736929759299	-288736929759299	-288736929759299	-288736929759299	-288736929759299	-288736929759299	523619325940599	544075101982397	550944337020212	659036261112737	663489091710724	-288736929759299	-288736929759299	-288736929759299	-288736929759299	-251658784017708	-288736929759299
Ojap_101396_c0_g1	175066725220091	282201900627798	345938958117478	338742859027413	374502882982149	409510361105844	353182977073724	487609507880432	277662831289047	315350517469724	359358510802338	329760940853491	432286218166632	388936374678161	310110192766352	432428648488138	395354379817679	351665364349726	323248894285731	344683043107257	423260536249094	437590216384395	45312034206313	392652814042673	494155324985384	52333265487728	454660795591882	553384608644591	441352007987003	514502699509337	479764053273744	513381533491698	476606722949006	422801788285538	392757958048027	347606052278811	232300585356731	146783627576582	312968539653188	557689232864449	36276720003585	392704124543968	43842774688483	517902703319911	503927475817505	53643557502802	333557245805021	385634846363723	114507756868077
Ojap_1014_c0_g1	-288736929759299	-288736929759299	-288736929759299	-288736929759299	-220107442415186	154862418740115	287154664218938	242557275918158	211623275989997	169797271078328	-126324901515616	-128096936057337	-275085039469423	-161736973629502	-288736929759299	-18993208860926	-288736929759299	-288736929759299	-288736929759299	-288736929759299	-288736929759299	91861167585211	-288736929759299	-867658355885369	-168273719799213	-288736929759299	-288736929759299	-675586706054042	-288736929759299	-853135453158171	-181535336885687	234209516197316	167112972369367	117281818531178	-545219602685211	631394306069999	655671362269412	688748494252678	133256965281951	733827920078116	-693390721519191	629316800090578	595269264186938	782742548073384	654583194974513	698964681474676	630376061605703	772964902046405	-204016821075512
Ojap_1014_c0_g2	28091958826215	-288736929759299	187028351144311	188205961732684	211639842718451	217329874863825	-288736929759299	-176915393372285	-114514881752134	-167914866068949	113712873843892	-530865216255929	115138484112538	737851310005407	-288736929759299	706200676347676	101666152936624	125839903226932	151598145259246	221847668247676	219369669915075	138210454013486	347770920531452	206239771328658	220267887019132	569654798731726	224077301801432	-288736929759299	119420100009748	318957401619771	510131755567168	244570056417122	-106592124808336	270381365047275	112468803447326	358014810977535	384843518587287	345478066237789	342363927613119	416965768559989	154664315118291	418889349104263	471530951910528	374419655080086	360053655843239	357733807022976	1702120087267	256074154312542	383209745173622
Ojap_1014_c1_g1	197272418624815	-288736929759299	277856034675815	232235022296795	241733371119098	434203632648675	413522872366534	488781197228164	450131072542809	432043257723458	444094250476228	487888574839072	49150917518479	405658365019558	436325830486667	423554546340789	447327473810567	504283255859453	462122824183353	466968023886702	410723107641179	422062676035426	450046284212957	377223344940875	402358129817884	41237364872315	378849769140751	213361882517645	367378112371733	439109998359015	371770507578965	491692565484752	384159395005326	477932106105573	438305970170454	392805516307083	343046147131235	414914365083601	564748322228885	535745616754842	398837975404863	47755280084177	364227249345139	429625866682357	391075769073633	375547727993111	369664973768498	433063386205043	353389625828373
Ojap_10141_c0_g1	436806731192292	447255176614001	523894432198024	48026788555927	476935307453984	184523495851969	265014263398995	200050146559596	259301021025372	187560045943485	261904962143957	358241378672458	179977854521485	206876635982117	276369873226717	129018733537159	575607307652807	194460979226378	252178791517928	279438718105981	207347571195022	21615866168925	178705629125392	227738811458132	172629997450085	286900177074041	237109744363326	284584132264273	25632342023589	164153279353104	302232245047469	243030407266433	230275685611217	838233732641099	686493286055244	-288736929759299	299582636271486	-288736929759299	303045885966472	-916859833494205	149361847598822	911921727250581	-800553933565138	260764321797609	202742103672025	134821644896736	386811855760809	452248436793277	31821485854489
Ojap_101415_c1_g1	328527777439267	-288736929759299	-288736929759299	120404466437137	624066668549861	-685562115965989	-15871951117105	-169112933173411	-154024452398935	-165461376967503	-288736929759299	-164228075705432	-400942872972149	-158840788799576	-241338582711248	495577977639199	-839376333358639	-893275248093671	192830420677643	-162125017480156	-288736929759299	-203211873297848	22770593428769	27106482536727	748590343434352	-288736929759299	15223495965249	787677566932401	-11123544116693	275411147568406	241872339816053	353773417555155	257356028201738	487530245340768	277393515796929	-288736929759299	-77869046001462	-288736929759299	223848215536503	42023581396489	620312928428695	130852206411899	813492633645083	-288736929759299	-288736929759299	-288736929759299	285283006684516	162253510716934	-288736929759299
Ojap_10142_c0_g1	449849821844307	469753206937291	578695014329748	646457583509816	480367250458714	551015290889322	513373201045172	529128271331572	50860960390444	501576558474432	485376871322487	511195903150779	522760450405181	558078222007816	502654418886441	539781160706105	528195451607946	545324384464484	514634432830061	495644502992557	61682035113769	563240239475739	448088541422914	57189347317787	483428462535882	62958316227349	465971741461134	45154898811509	546675296574994	501867675479049	511842648551953	486963539297357	548150988236094	390704765204272	469555301647803	713072580772754	676255481245694	663149123956894	521699041833722	643138282339894	568123389282882	702386956413924	604989663331122	622331372054947	64294706699155	680973933390489	435164786979642	-38183834900833	566261773041856
Ojap_10143_c0_g1	398784336159235	372928234679835	488108483005147	447722190403061	430428442615087	488689164862918	544602936664938	556954563945036	54180209649964	431882451474553	484914357987811	546463605343992	525205788505664	545313997577039	586460407867374	443410468310287	439708322748388	475277284447049	424042525079251	412857530842145	553748520509991	457140625879005	369911392178336	494047387761758	473142124557796	555486027008277	43553956015514	567300060237558	512976135352763	337574239016555	393393776263279	421414680462538	363919064336895	378120067855189	389911164425097	250635469350331	410278939662029	270943951788689	445346407820982	327321052960923	484478428546086	370360518657683	304009514200627	444036492735127	413046058140876	429116108562689	406900309236309	327133960367125	364200720281659
Ojap_10144_c0_g1	21312389730053	30835618555482	264892953200004	178538577069943	183581669908825	353692990176588	387274757405392	318796967742232	33813525202616	38470361942764	398119969488047	342376294411725	390223228384376	316766929324192	344794906776578	388843409740805	330411076549854	264971226550079	373277990389849	244924141308532	251537019464402	260219560117158	224807508688931	285952026799738	386141136038261	206436017456513	271245935368772	448535230088421	295004028496967	21022537706644	395746215135217	10783386289695	154238190794791	131544785185016	167300095408657	364080431761783	295422597054434	-589558896782751	276658814142528	696868999316683	316672639011487	219468999314043	16032591267111	4499728654383	412835199289334	452763121731555	543757801207651	639882912444058	463293492300096
Ojap_10144_c1_g1	-288736929759299	112780155198395	-288736929759299	147476811586936	-288736929759299	528527846949208	465571086920045	501154487057749	51037380496913	512102104715017	562257555146632	568582720553539	586198891973296	589797642894427	576723846219261	742854028318751	692244983703418	685246117674201	709235807973756	687585360627801	788573751458708	797220642719086	774264466711245	684706742402653	629848476677285	786538383458642	684451346659703	585722118375965	620618014266119	796501619059551	525746059792759	621425566527356	68168277490533	678863898548871	633372624406813	741562179192637	560644080285068	644539832138188	544395758264098	588044101221941	686661099281467	639188118985115	567489148212479	730060958901779	670884406984209	751685692720366	544134970356955	106736177738857	463466730687763
Ojap_101446_c41_g1	613344381081993	537553281218074	543067459568162	681434963468004	598313642094853	962334703958887	951861740701413	916327500962691	956868281566043	101227180903298	960203663346039	904543479585423	952214462071623	974199163201816	101669535632995	107038172003651	105479182020973	101358219759658	105415410944744	105588124090545	999866613366468	105593164887823	1032240628091	990412319696529	93930649241679	106232220496793	975232428760264	939297742810917	988531549323832	108701719474436	100010462609988	111965499469794	11918396788661	1046886303973	103112176738657	116322481713995	106370684261934	122424093224546	983113425319361	120168575285907	102550159396724	11846559634807	114858375345385	101403784536631	957311144190063	103273952881686	845856725169574	-128002774800596	903908407814765
Ojap_101446_c42_g1	112291156025811	992913614811684	985426482215626	115993154481251	107584553402521	108777519210004	977164795249914	103028060744085	996075060741981	105821384680239	92278491530485	841645983521217	953546547855856	950814885400266	985432137850811	103737421621639	983223836834828	928667815757727	108539644471774	113691506005938	893414702424858	974349792328748	1099126638297	10047240698699	106131488373558	97729722454309	102656823425915	104459444482284	94939284968728	109407837488594	989444820906471	118598225442546	118473395873376	113018864309851	10190899865537	913549653761044	788305001422058	983602037445715	104959011015105	127242751801602	112409378700388	106103545176728	115325505020366	820081217005718	759711484286677	7968989027618	795107087389322	-303719312292245	610964818519008
Ojap_10145_c0_g1	471729461185792	487393504450593	481337909433613	516334342729846	497937380105821	631819640682042	665054708284285	596492895221961	651609683258665	680612831187697	651619550704372	674077632347574	646659191342894	66037191145409	643336411409171	727666611468737	676118524190647	630235570632923	623192482827729	614954750746879	695955984163146	650855039263921	622469614181412	671980083109476	660536522218235	781064686024988	62890490075445	659406603072146	667149563766786	617965297539376	675162240560844	747897955875579	736633449913443	661223459225693	651271215236544	870492641629766	796468473946091	839381571464769	684894887286761	839031106346153	741552104418093	824111865644161	736474378013891	748534431513763	76707955974261	787191287390981	628629929893305	270825042306067	714760659242675
Ojap_10145_c1_g1	968308851838748	102661173196013	100490048085704	106562765496814	103439888380317	872888652107662	962010518925429	898012117920453	941740907592456	908592990126742	885118429350253	903852769480764	902636131072355	969083044093557	92292631862229	886341055550415	819053066797075	813989443392884	716628069959315	721976748576029	936805006577097	784485934241372	654738147838823	903725767943787	846127800966039	105434721367636	877237170845573	997080520934652	98366963370054	622423874400423	10293343567173	746542659498556	708434108610992	675763347535783	940398599572732	923536353933482	932663699824556	982394495264352	815255030606863	939453037175685	980038521181678	833286243554794	829749289434686	921376878394727	908620258794286	90328110982764	842701596666217	135000094129738	114340334142213
Ojap_10145_c6_g1	-288736929759299	-288736929759299	-288736929759299	-288736929759299	-288736929759299	-288736929759299	-288736929759299	-288736929759299	-288736929759299	-288736929759299	-288736929759299	-288736929759299	-255019877672207	-288736929759299	-288736929759299	-288736929759299	-288736929759299	-288736929759299	-288736929759299	-288736929759299	-288736929759299	-288736929759299	-750369025232937	727538801051727	-288736929759299	-288736929759299	423246674451407	-288736929759299	-197633796248565	-923597767736181	-193864293949639	-262110015302118	938093049670148	22164807102607	747776528430326	-863500958047331	-288736929759299	-288736929759299	-288736929759299	-288736929759299	-220906060214655	-288736929759299	-288736929759299	-288736929759299	-288736929759299	-288736929759299	536923308758076	34707617536795	-288736929759299
Ojap_10147_c0_g1	-288736929759299	-288736929759299	-288736929759299	-288736929759299	-288736929759299	-288736929759299	-122968427971605	-133026893393917	-112581382986926	-132380764240527	-63208298660996	523422620655311	268128455275395	-803976203312475	-370054644188733	548576857909471	-80190198883914	897112865003454	-126037712988362	-53982026179817	-48473716712719	-12183495609766	112222407902597	-804560153553458	-113025966648801	-288736929759299	-288736929759299	-130955209935433	-197718874769316	-288736929759299	-288736929759299	-288736929759299	313879337714428	-170069757761232	-331834881644571	-205426571895601	-189608074655669	-288736929759299	-288736929759299	-191331014871486	401709536021928	-288736929759299	-154945028464683	302129971121958	-18735637576792	-166942204516433	269176930964144	-635114269371599	-237219887205377
Ojap_10149_c0_g1	-288736929759299	-288736929759299	-288736929759299	-288736929759299	-288736929759299	-998880658221056	-135469900949003	-114329525240766	-125509469865911	-467193522817315	-133185553610538	-621897329624932	-288736929759299	-187169113270799	-288736929759299	-288736929759299	-137532059008789	-288736929759299	-480423349132572	-507034333512818	-288736929759299	-288736929759299	159839811471123	-16733367751655	-109757308354552	-159946324683895	-248294685438755	-166518714918074	-164970140771595	12335589243111	-205814492359873	-397607806122625	-148331952618454	-13157374961244	-220100427110326	-206039720502552	15886649591753	-288736929759299	-288736929759299	-120814486501606	-216875275823769	-288736929759299	-288736929759299	-510993693310902	529463347122525	-108854397223617	-743248346897407	921425280265978	-865375137540399
Ojap_1015_c0_g1	53955413879225	568336913769628	587403936394713	618609658915979	600583521035495	37845251813527	423358069760513	428061668031677	471050132777256	377834545434445	478427275007429	505396616899266	444659130518617	455496756477037	414565556746368	317354024785717	205464748318688	246113059701412	343972638511008	236879078616992	356305246777993	110220938306876	227272874147553	356393100932827	297955961981487	403518551221472	382733640858038	360365581287433	383590803000283	164549651700585	444170410856398	-68263301493216	109203256380055	256766907633044	39221973703144	264403595953759	250017200494857	-635522141247224	258754495685625	-258797935795594	33779560484699	202008762012132	508471813357647	26592610322402	231851804754505	24563120816394	2182105530257	143637871899473	579031642557465
Ojap_1015_c2_g1	-288736929759299	-288736929759299	-288736929759299	-288736929759299	-288736929759299	-288736929759299	-288736929759299	-288736929759299	-288736929759299	-288736929759299	-753614967632782	-288736929759299	-288736929759299	-288736929759299	442845208776732	-288736929759299	-288736929759299	-288736929759299	-288736929759299	-288736929759299	-288736929759299	-288736929759299	-288736929759299	-118189288995788	430509991286976	-288736929759299	-218365631343805	120264047830589	-881754323115775	-122592214379049	-288736929759299	28660752029252	255654966098647	293106449533139	836262979797615	618505164096868	388072374257531	700001670276347	960493396474478	770207664772022	111812944836773	122054107637283	-170050810209785	335963494558118	149556523246732	306990356815535	980389278256565	112546749350132	-110169046439829
Ojap_10151_c0_g1	-288736929759299	-288736929759299	-288736929759299	-288736929759299	-288736929759299	-288736929759299	-288736929759299	-288736929759299	-288736929759299	-288736929759299	-288736929759299	-288736929759299	-288736929759299	-288736929759299	-288736929759299	-288736929759299	-288736929759299	-288736929759299	-288736929759299	-288736929759299	-288736929759299	-288736929759299	-288736929759299	-288736929759299	-178544358581237	-288736929759299	-288736929759299	-288736929759299	-288736929759299	-288736929759299	-288736929759299	-288736929759299	-288736929759299	-288736929759299	-288736929759299	-288736929759299	-288736929759299	-288736929759299	419893912601711	582167240262784	-170724827207043	608500407912954	66875125025615	-288736929759299	-288736929759299	-288736929759299	-288736929759299	-139909635747049	-288736929759299
Ojap_10152_c0_g1	-288736929759299	-288736929759299	-288736929759299	100214362296232	-288736929759299	-288736929759299	-288736929759299	-288736929759299	-288736929759299	-288736929759299	-288736929759299	-288736929759299	-288736929759299	-288736929759299	-288736929759299	-288736929759299	-288736929759299	-288736929759299	-210814383585691	-288736929759299	-442668136553056	-288736929759299	-288736929759299	-380298255634949	-834225542442062	120323278416857	998312466529419	-129614723114376	713302016523715	-288736929759299	-288736929759299	-288736929759299	-200417018416992	-288736929759299	-288736929759299	-288736929759299	-288736929759299	-288736929759299	-288736929759299	-288736929759299	-215621914575984	-10653544249474	-836432531588979	-288736929759299	-288736929759299	-156069387151778	-387056607345039	-176332261005013	-288736929759299
Ojap_101537_c7_g1	-288736929759299	-288736929759299	-288736929759299	-288736929759299	-288736929759299	-288736929759299	-288736929759299	-288736929759299	-288736929759299	-288736929759299	-288736929759299	-288736929759299	-231658661604154	-288736929759299	-288736929759299	-288736929759299	-288736929759299	-288736929759299	-212616808217589	-288736929759299	-288736929759299	-288736929759299	-288736929759299	-288736929759299	-372124400706896	-288736929759299	-180249049983723	-288736929759299	-197908738683841	-288736929759299	-20816848621696	-288736929759299	-148881565256938	-288736929759299	-288736929759299	-288736929759299	103964638153861	-288736929759299	-288736929759299	640288785388004	957051880092665	-288736929759299	-288736929759299	-179019229973683	632164050111259	-288736929759299	831829427483802	435228205433942	-288736929759299
Ojap_10156_c0_g1	-985307418930336	-288736929759299	-288736929759299	-288736929759299	-288736929759299	266693492040786	164490195757128	287431332330187	257053003781051	159717113607223	3274252701035	349103143205972	33833797219886	327114982570511	252781878276586	438339773310705	509439130099757	474443592063886	450904153332456	485031148562334	41095971960184	475391620663029	431780846665864	361780728772641	385581949085585	119760338113036	36812073423468	360665274087558	257233766701556	310247951186627	160758047946588	30394672644597	384451778051174	331447275214406	287260023372909	-18952562435884	346841903842474	281586134886168	226308714356883	156706698928212	242151955347333	364937323810838	333954877069688	313896371902186	346927222345616	295346182137484	143936793886954	167705935581272	1394307603388
Ojap_10156_c2_g1	-574437264089779	-288736929759299	-288736929759299	-288736929759299	-288736929759299	-165879566439008	-247607782772694	319699529682136	-743831122249205	-993664273665004	-288736929759299	-22900221178331	-230155432099096	-141550904499788	-19302961744387	-997372425972629	-122886135819263	-288736929759299	-288736929759299	-162875984593501	-157720467697734	-288736929759299	931441867493155	-215741106670636	-288736929759299	-12108964957379	-568518438672908	-16828577264598	-570620261950799	995800894966558	-416390809808062	337268437367261	102931372555387	673516292477036	104941407541195	-139578759997156	-176196771353538	-448943626564741	-181375458743021	-288736929759299	-168937652400938	-114866324863487	-607310741782611	695878080860948	665527678412271	681820378451096	102296508964654	358698619007166	434032350197992
Ojap_10157_c0_g1	110597269386888	-288736929759299	938616451624082	130895550351121	17279437984904	-288736929759299	-288736929759299	-288736929759299	-288736929759299	-249485744371227	302217375845468	-265189194804858	-288736929759299	-288736929759299	-185797034459454	-288736929759299	-729968168828157	-407461101743565	-167256181092932	-168660816834467	198318465213925	909644701413759	-371298213881383	-656088444514515	-119692408054153	-214814398624667	-184277720263655	-139115829346217	-288736929759299	-333416598423946	-113875924151115	-227185444019579	-288736929759299	-288736929759299	510293784449739	-288736929759299	804439558185242	-288736929759299	-215152397270646	-288736929759299	-138824177511683	-288736929759299	-288736929759299	292820399562113	337043789829833	287896130385707	435900635677792	651973698547648	236761910139398
Ojap_10159_c0_g1	-288736929759299	-288736929759299	-961380279115359	-288736929759299	358108983732723	-288736929759299	-288736929759299	-288736929759299	-243456705715383	-288736929759299	-288736929759299	-237980015665735	-288736929759299	-288736929759299	-288736929759299	-118738757517807	-251039627089789	-288736929759299	-201855776601264	27887420567524	-145564153474035	-288736929759299	-764913266604555	167263156782067	-621375019178256	-147379920062724	185649509145658	799436118933352	484383850994807	167531048372428	-194906236462195	-112728939198493	-612940173248992	-503981579004285	-173708882799378	-288736929759299	302788370780824	-679475331888819	352565212324696	405830077973073	553267020098621	297242037208208	-764365679730427	134576164325996	105186162635732	19817516621306	631940951723635	62904183408553	-288736929759299
Ojap_1016_c0_g1	447055194412248	-288736929759299	846064471307884	198891628681913	476427251354383	321532689271174	116464150835219	16160660890358	990176949713222	2401376875904	188831072742547	260470433392807	123909468306285	10989857408581	9091537322568	118650407143545	228796128079314	-150291398401374	283751586507989	-879376026233887	209892045881051	279239383326713	379130041899787	33543379814415	302597500958197	327506588169496	270410645433226	113268853998445	24181484513017	382620664008311	191768433614256	191282598029244	124452505256637	436062820957298	320371159716625	603730013033739	69744475293794	38119543959563	648413186373846	790484673519714	19679488398348	399185350159319	47323938225987	143181604014808	154686760089682	2181760342905	497383989615167	554102576759393	-87184339973659
Ojap_10162_c0_g3	-288736929759299	-288736929759299	-288736929759299	-122511308772592	-174035078342325	-288736929759299	-244038016143436	-206246175345693	-2034923457929	-153474442464333	-179817851180691	-215266852290653	-148628657647468	-288736929759299	-143290706411249	-123026108972705	-248173050207924	-288736929759299	-288736929759299	-288736929759299	-288736929759299	-288736929759299	-288736929759299	-288736929759299	-817142448184275	-288736929759299	-231142739719799	-203540541561626	-111083610280335	215811527944025	-249287185438927	-757541386524176	-288736929759299	-571839236456276	-219897719081463	-288736929759299	-20641323983499	-288736929759299	-147751459907527	-199180418984636	168016301882171	826846354335289	-108046571070825	-288736929759299	-115518040166669	-288736929759299	303119559429688	437508552849657	-288736929759299
Ojap_101623_c0_g1	-288736929759299	-288736929759299	-288736929759299	-288736929759299	-288736929759299	-288736929759299	-288736929759299	-288736929759299	-288736929759299	-242812927348632	-288736929759299	-288736929759299	-288736929759299	-288736929759299	-288736929759299	-490438131073678	-288736929759299	-288736929759299	-288736929759299	-288736929759299	-427012136666096	-288736929759299	-981420979356346	-288736929759299	206814396872201	-928807526705112	61222147335478	-288736929759299	-238332882536818	-288736929759299	-233845587373289	941643293298156	-119902571322285	-288736929759299	-267229162044598	-518308340891148	-288736929759299	-288736929759299	919723326266208	-288736929759299	-866943085729304	-288736929759299	-288736929759299	-168534628778109	-156601672936882	-288736929759299	-14931416684724	-407302288421235	-288736929759299
Ojap_10164_c0_g1	-288736929759299	-288736929759299	-343369161766514	-171148011407108	-24681965990832	-288736929759299	-288736929759299	-203259443460938	-288736929759299	-247428546960751	-288736929759299	-288736929759299	-229777527466447	-288736929759299	-288736929759299	-288736929759299	-628751407880931	-288736929759299	-288736929759299	-288736929759299	-288736929759299	-288736929759299	-288736929759299	-288736929759299	-288736929759299	-288736929759299	-899246843392042	101570097738024	-234012479782754	191424553035389	-227428129162383	785252037700605	165700254503694	164733663303236	521124457109301	-288736929759299	-288736929759299	-288736929759299	-288736929759299	-288736929759299	-288736929759299	-288736929759299	-288736929759299	-288736929759299	-288736929759299	-288736929759299	-288736929759299	-288736929759299	-288736929759299
Ojap_101652_c0_g1	-288736929759299	-288736929759299	-288736929759299	-288736929759299	-288736929759299	-140471278431506	-288736929759299	-288736929759299	-288736929759299	-288736929759299	-288736929759299	-320267647519245	-288736929759299	-288736929759299	-288736929759299	-288736929759299	-288736929759299	-288736929759299	907177726071016	10978589948978	-288736929759299	-288736929759299	-1263841975264	948819463925857	-10968470479117	-288736929759299	554354085154715	-288736929759299	-288736929759299	-288736929759299	-228562610711014	-144041926045907	-146375262127084	-789306541709218	-220246338375292	-288736929759299	-288736929759299	-288736929759299	-288736929759299	-118656789196184	-288736929759299	-288736929759299	-288736929759299	-164184002199514	597648986882267	474148412053429	-252965628250175	141993161219562	-288736929759299
Ojap_1017_c1_g1	28867149434348	271006768115459	260862690045742	155963565293669	252160389393649	173843476122315	232258823257525	164005265871564	205544426895075	179709380068792	283074533760389	209420659688149	211952336202164	253886330359645	271781164952783	2316876299861	318303855885363	392557943498216	286969757087816	322570496334047	35078665022488	354737751918141	305575555434329	257610603227325	35673987271488	249326395602731	258504175623632	389946169634956	327891815997145	16449929420447	267686278097244	111147412722113	127043095242859	113138392598832	287479944780041	-134136629857251	275456711343027	-970067077864151	178870150156189	27728944386499	473703388642262	111374468437196	957258691597153	27046384314118	298996045332458	282916281252304	366098393532912	406844093853681	330541636608785
Ojap_10170_c0_g1	614336085388723	700160552574096	630817220750476	658653510482652	735463516820503	273255997466117	314179158339665	285748166965572	264430584663901	-309182933731433	365584026671664	305959908122497	351503754925576	346692059902107	313381363658217	242085691985939	4089279987147	333326701820682	387886960428132	301014372368838	343307241548839	445234258933129	268229302003665	291628946499121	235277272166628	430087267831269	335433691320516	155813770737267	275918591829212	369745858529605	285504897954461	430967716188069	362990667128381	472912602334357	390383330151164	208443084727481	494870976639487	469912295294493	390887709556872	133206135824092	369862022511316	353554738179097	143503870101456	471544078346007	507585183557784	550828918715754	272128910833936	383502541639509	297539036177862
Ojap_101716_c1_g1	-288736929759299	-288736929759299	-288736929759299	-219412015017787	-215557505902315	-288736929759299	-288736929759299	-288736929759299	-246400389909877	-247445324221498	-19136840227805	-20745017411742	-256863320262201	-288736929759299	-288736929759299	-288736929759299	-288736929759299	-288736929759299	-159714383014887	-288736929759299	-288736929759299	-288736929759299	-183850844184257	-166278571218371	-14546206974221	-288736929759299	-113727271917299	-965534163650749	-195119534055813	-190930846872789	-288736929759299	-288736929759299	-288736929759299	-166578116986284	-169398040045268	-288736929759299	-288736929759299	-188050381712709	382678503583851	-288736929759299	-770738657374806	487960603388835	383445399919788	-288736929759299	-288736929759299	-108453562604136	-222454907578106	-288736929759299	-288736929759299
Ojap_101751_c1_g1	141251882297937	115246553955086	222754288460648	159911629902927	10095227326651	55167863640516	356647384351651	273067515359129	-375816323624043	-890327552865971	-940566099656406	-322370104290575	-484341582512499	-944560317970018	-555894918295843	765133941891687	-355723958179717	-910153983184098	701003123556817	-177161882930561	-387751503477622	-658483596307043	111712662863595	-669864144414926	-633559049528921	821711822237675	344410669767605	-761100764028792	403990558920258	11063702598818	-273842005013777	233549959763244	960748022044197	-362182187510753	-641892603572395	72420208949424	-787749478299518	-660869946048588	-209835949360578	-351398284141272	-937350425202288	116420312730719	363293865452405	-288736929759299	-288736929759299	-288736929759299	-226277960376166	-288736929759299	-288736929759299
Ojap_10177_c0_g1	778001699512933	818459589912862	829001177329576	875454710618232	83744626808895	879684217370681	848372252376051	869879643193885	870326545829864	88418487282059	764957511748388	829556427840582	747146840592843	777425788649326	814835402213262	677419604903871	735053101842879	822653616703511	603492357409624	701148858745891	699630654496586	636551165708895	461930251536192	461180112904845	434973587195744	622496089589108	381820799947619	337142738987261	511375391734442	340865351460403	645045521487164	468386948936659	46484832868652	518775396326623	502841043207914	164675149278906	242273290314732	326327993092183	587087748902726	10163946611234	579758900041459	40206633277679	310423659098194	352066491522134	460570364708525	274416137454214	412146695258721	331010347426631	543216452286413
Ojap_10177_c2_g1	529555040528345	565770597865373	543808608980299	441148558993475	568961451909304	567871997396849	519380886297432	545203019144431	507456149616643	522677175076882	583441809280575	620865513223854	559729611482078	563960478876877	536967571571667	497813934935003	568688232714167	595192360328287	500082342968612	490859608162205	560567510217234	545713350195836	384416424881451	460294983044561	383015734861811	510069909992306	439912332900943	436127316277279	472833678011821	427602552276825	490926029826058	425746539124211	370901062265461	425201571471577	515575746376101	400613622579504	595633158942822	115071183226026	519117627043891	362780504554939	522411078129689	423410366862226	418833186862451	537504343804052	50427485177842	505205409518905	407707414565344	414701777004218	576279371399053
Ojap_10178_c0_g1	561840851741998	521398737112862	597506127413273	685676085247174	580373649316402	392101323176674	560237279445953	467858120941272	591480055072658	448063177334573	524450694517838	522645220658646	471072697741603	520864667273231	557917153563632	538757748959014	476629705333611	512836742744206	459794746328202	52450110815284	528379379280907	542219906550002	419279917548278	439365499881043	336154864539623	483101266037233	368090330098349	387223982252536	417421372956809	411185851678002	428734868625137	485730542736397	41405792400494	417460012369469	344177759231395	401711546767241	517725922765916	450525461332925	421364054830505	305395168397786	390352163664737	436757179422179	317704225012501	449885541652763	466733371152603	407701868962265	280420036977531	327387288826815	471863969853405
Ojap_101782_c3_g1	-288736929759299	-288736929759299	-288736929759299	-288736929759299	-288736929759299	-288736929759299	-288736929759299	-288736929759299	-288736929759299	-288736929759299	-288736929759299	-288736929759299	-288736929759299	-288736929759299	-288736929759299	-288736929759299	-288736929759299	-288736929759299	-288736929759299	-170516993867018	-288736929759299	-288736929759299	-145076833811488	-494292167229938	-189143180803326	-288736929759299	-130808106463728	-288736929759299	-202702348171752	-288736929759299	-288736929759299	-678090948018508	966803490608611	166768141359081	565782585879431	-288736929759299	-169304339006948	-288736929759299	-195748467102738	-288736929759299	-179020183130732	-288736929759299	-145791284362564	-288736929759299	-288736929759299	-288736929759299	487210710107483	295132091794244	-288736929759299
Ojap_101788_c0_g1	599726953913466	558548157697059	566444137480831	647658535921571	600990382478634	471317592217753	544854477609233	432226988848306	512210568207491	538117909071028	500596815144054	440917233516912	535995658544042	498776440322598	483764557539628	614676598110583	533710732149026	489957385777678	50572509319516	509553817450986	522368820811888	552895971852887	466332399994642	585379881390363	364663720476898	652809886600659	52887251935908	499004978729711	54426119931067	4298721911433	568279946507969	411966311617125	47538527733664	43051974394617	512451936749059	553704766769688	474574814791736	12173510492508	398224820990982	535714976658291	57044586224885	422139894844768	246550310232985	457615390938796	474922835067056	506034742957048	461352641125711	101084308447467	597193139940918
Ojap_10180_c0_g1	-288736929759299	-288736929759299	-288736929759299	-288736929759299	-288736929759299	-100173023728624	-288736929759299	-328268322081351	-288736929759299	-288736929759299	-288736929759299	-143637594303967	-155928472576672	-288736929759299	-288736929759299	-288736929759299	-288736929759299	-288736929759299	-288736929759299	-162606920327493	-288736929759299	-288736929759299	-288736929759299	100619908423824	326718707991864	92227804021044	106854126257938	-800139629708387	652010597439472	-288736929759299	766788709573792	-223874625943074	567696384985598	-288736929759299	275606332522878	-288736929759299	-288736929759299	-288736929759299	-288736929759299	-180867519215929	443618567997414	-288736929759299	-288736929759299	-288736929759299	-288736929759299	-288736929759299	192625194799375	-129979233249917	-498598335442355
Ojap_101801_c0_g1	-168211426165269	-288736929759299	-45354055679245	-288736929759299	-218908405706674	-288736929759299	344212110877389	-189057415675836	-106934192042166	-644329703749818	-288736929759299	-214604229637329	-136089470238917	-169863690229811	-288736929759299	-175586631237583	-219393508575811	-288736929759299	-194093082493169	-136585827539245	-934925135133514	-288736929759299	-646680267092416	-288736929759299	-119456113960983	-288736929759299	-21192494582085	-201377307927797	-179523771142647	-13752395574876	-219476449126832	-288736929759299	-288736929759299	-20341250208272	-13187315892431	-288736929759299	-202766793941145	244274161532639	-288736929759299	-158082569189079	795593198444785	-180678495951285	-231651547376895	-288736929759299	-288736929759299	-288736929759299	-155232673582322	-114211875845088	-151534445931841
Ojap_10182_c0_g1	-186341522555354	-288736929759299	-11124838405416	-288736929759299	-246954576097633	-234603414081479	-248634891963574	-27050678770943	-288736929759299	-288736929759299	-132166375299658	-288736929759299	-207528138947926	-228500359139999	-288736929759299	-288736929759299	-22143121885606	-288736929759299	-159745043884956	-949988948604543	-288736929759299	-288736929759299	-125821034638013	-165042527679407	18691284415671	-159101645653212	-114654776745639	-213255383004719	-16437571242136	-914981261355628	-103868119591508	306385580053759	-489745163990705	-166984887059011	-130339128578964	-288736929759299	-288736929759299	-288736929759299	362348714795251	469870284658125	-288736929759299	230580504698491	256911908507524	-288736929759299	-288736929759299	-288736929759299	-114676984509939	-125443331232763	-288736929759299
Ojap_10183_c0_g1	879918620631726	82661881430399	850204546582213	881459957872479	883019372103533	780886900915546	863372672868941	818913863610742	834386512093512	807787833081937	780980496896099	813642643772223	728432480555249	777785330204264	830195412081092	658617901945539	75418274517442	78250596486699	674595293092909	665801829856365	753264847321593	651217320727242	50812274223981	747250745445026	512187749525305	80029395564298	546353748267108	688955516589542	738803143272537	537466182924021	45321857965475	514183308196243	594229511083705	495348234011364	495552014825111	793303743404868	795730374909971	7669614302433	768795312151418	670849011379144	787731559183746	80030838163899	690601223203907	773572047193015	772532055268721	796952032635648	665209799236977	-409178410116247	719617644825854
Ojap_10183_c1_g1	607708485779523	508634686486977	661710318430717	663414251874838	601738860805171	366399783020544	542925631377667	437556447983915	504188452433592	406778357031728	455493817967324	428291626256275	423320850053875	380284613650081	462605169721735	390650098001826	360441694331886	376399956715467	268781491805214	280001863854793	283857864996172	279551284230126	153913939854055	326968937403064	168882589797045	355976489953585	216708384962256	40095686276338	390192743724571	190957347334244	394830446643243	250976198904947	317277653888619	156623882086295	173001443911082	155864782653949	234465686477097	271462577841667	23426399787886	241514382338728	218871089244398	253061544316206	209737388168244	131781920549055	25396198717933	213266891168864	147986018407799	-398942430692139	267216592047485
Ojap_101832_c0_g1	-288736929759299	-288736929759299	-288736929759299	-288736929759299	-288736929759299	-288736929759299	-288736929759299	-241505556738365	-288736929759299	-288736929759299	-288736929759299	-288736929759299	-288736929759299	-203804339446343	-288736929759299	-288736929759299	-288736929759299	-288736929759299	-288736929759299	-288736929759299	-288736929759299	-288736929759299	-288736929759299	-288736929759299	-288736929759299	-288736929759299	-195740769703028	-288736929759299	-288736929759299	-288736929759299	491454638655661	-288736929759299	-288736929759299	-288736929759299	-288736929759299	-288736929759299	-288736929759299	-288736929759299	-288736929759299	-288736929759299	-138531521262864	-288736929759299	-288736929759299	-288736929759299	-288736929759299	-288736929759299	-22750187767723	-235955944014661	100485655768196
Ojap_101842_c0_g1	-288736929759299	-288736929759299	-288736929759299	-288736929759299	-288736929759299	-288736929759299	-288736929759299	-288736929759299	-288736929759299	-288736929759299	-288736929759299	-288736929759299	-288736929759299	-257606776872248	-288736929759299	-288736929759299	-261108541955621	-288736929759299	-288736929759299	-288736929759299	-288736929759299	-288736929759299	-288736929759299	-288736929759299	-172004742326975	-288736929759299	-288736929759299	-288736929759299	-232535399375873	-288736929759299	-233941624394465	-288736929759299	-288736929759299	-213338887528824	-288736929759299	-288736929759299	-288736929759299	-288736929759299	-288736929759299	296436433253605	709877674454059	-288736929759299	-288736929759299	-288736929759299	-124188527234312	-288736929759299	579923740732501	-137422648714608	-288736929759299
Ojap_101844_c0_g1	-288736929759299	-288736929759299	-288736929759299	-288736929759299	-288736929759299	-236595913970394	-288736929759299	-288736929759299	-288736929759299	-288736929759299	-288736929759299	-288736929759299	-134362119702867	96620197462813	-288736929759299	-288736929759299	-288736929759299	109067938010834	-211619212393463	-288736929759299	-288736929759299	-156433302409278	-765610391674431	-163883578736495	-288736929759299	-288736929759299	-288736929759299	-288736929759299	-496097106909175	120789323585188	-253645793147935	-145365667728467	-102925855017981	-288736929759299	-151765987958202	-288736929759299	-288736929759299	-288736929759299	-288736929759299	-381445007245451	253969468311069	724867528412625	-288736929759299	-288736929759299	-288736929759299	-288736929759299	193555266947796	340308609180194	-288736929759299
Ojap_10186_c6_g1	422825349956302	451438422998054	430870345844274	470191022832014	444431615526277	643663084403205	627585009044616	6401179279628	597056770765323	602326960899826	596273900367447	557466147173087	612687915423039	641307986676123	658144884663395	653876655729853	665317158900398	578896861500022	588144643854587	604159227028828	618150853303315	610889195860125	549419996604852	581006402757879	612717344744838	69281712914091	564968076492889	581255300816412	544539932936304	568489206483583	581744899671955	679792459759499	669279923498697	612057784366623	554625718869912	747172871530142	693633530634539	665404815262518	66066731962733	683975910637288	606379476742681	701154445380898	725445989324618	634700216682536	641108391916444	685425785822425	466303459390463	285309993140027	583438933362079
Ojap_1019_c0_g1	395992210350018	383392259829715	438836123312351	4207332279035	405261298537821	458351824831662	378713373467191	446484697006751	370328653041139	426546746085555	482696654367233	470200556081703	499667329714755	463286179642204	605868644813845	512761395531028	56733882943568	501503689408087	550650265171441	590150388676204	531374129229433	544828709629406	536925615336893	552651977258452	514242882883301	542449715804422	602824995189332	554105147674959	481990622602086	462144654456674	600117402768524	533929288233268	480935576331971	459904132084152	524107952151607	296774100314166	360798967959024	250943321710276	353239632956034	535218832934088	436781308387741	358349717565619	449260082910264	385771455904854	416725219018076	433276041570589	345733558402525	374037101461355	364993311977507
Ojap_1019_c1_g1	300469980648625	111859428141435	342792307878126	424632432258104	250529888388213	19351448838889	242594106577928	287422262850787	261472922069224	160537707704788	248667960834254	331086852342927	259793792479122	291509584833432	258731909005746	153660086787871	223319557062254	249709198971722	124232935470924	143609447182992	180444398923069	23041851705992	-864050283422025	-220778807195885	152697955874399	126974593146004	-177829286466257	674613244228068	821125322607705	-997932028552739	536712188564927	481147467592846	140678154155176	880896381785391	-538641961488822	110923357198053	-288736929759299	15642139077955	137585630493597	-178875901902737	155920755837048	748907234702813	-288736929759299	-170254546876609	-158437444664049	-848423268556472	414288851978406	259775158757033	-700345505169283
Ojap_101914_c0_g1	-132363083416362	-288736929759299	-288736929759299	-22047690707837	-216673743854231	579401466278299	-171909680194637	392797788306002	-245866461856328	-148869024437956	-630084638800987	165359471977267	-178306670323145	283553887416379	-106170809548091	28519380450578	917022988414005	-288736929759299	78765140564939	-199707490822382	484649616674178	-915595591842143	-727685840411389	478746966183919	513242042451314	677320909826253	507324138513325	578210678613832	565626187410753	-385367970071386	689915846678886	-169687340435785	172975471173325	-106754958101273	605578473025506	-550654124732171	-391133897998174	-788273156102354	-288736929759299	52992674790182	842216436037162	-797152217422463	-873474727625098	-396443057730845	-491684471595284	-174343169135538	724529927708705	-144447993417249	772381825556234
Ojap_10193_c0_g1	-171445771195534	-288736929759299	-288736929759299	-225837916416868	-251706879140642	-288736929759299	-240571676638372	-288736929759299	-172557512383485	-288736929759299	-105493794731564	-211194654496973	-196509512216329	-220823741801896	-288736929759299	387142417318189	-245354532493036	134534288556775	-288736929759299	-109031010801379	-168071974908139	108734193178387	131005481999748	-144835179371821	-288736929759299	-196385401770409	-293598447315864	-139112433387832	-162480837694144	176674278573421	-777561105910008	219247712254089	193609566211046	244627227713997	717319274254076	427609115797138	250482006607293	281314025315242	103499499676744	-577717226115619	212879482827856	320217378464365	179621024407575	-288736929759299	530727268678134	-288736929759299	-987495823226205	162694987685636	-121805611249811
Ojap_10194_c0_g1	-288736929759299	-288736929759299	-288736929759299	-288736929759299	-288736929759299	168682553476428	151703693731366	166504084932181	187819303181508	190574560738095	210151873474555	242353171491059	246164050529719	855958276265175	211883466759779	333889309975453	290939147809166	213128241499204	27608518422398	32826287099493	507590184290039	300637794689651	15866838686963	168398444652537	305250053049463	589532653176407	155545849042867	243946038671796	523732658325428	219959322612965	716706327685239	326041272515747	369136140460235	183017026637001	195788227189096	407593430464346	522011324458901	142354503287535	187868826786502	18028172568589	-376861565238931	377977260211915	363101755246565	597149215626383	632641937227527	573821977412387	-977185191760252	96931097628639	799525793013149
Ojap_10195_c0_g1	105356992401883	305960201608945	733948236941889	135420957221176	282329083081324	151595644086572	193802248588836	-110278540827766	-394916320986474	121451525904389	-909520988846969	204498925574355	950853509416986	161014753135049	-117565299352058	-723784790203715	-395811369752548	245803919704007	211787679087907	-288736929759299	-468363773387834	-126098624549183	201289478382104	109249739004833	804949582584941	-215539371916871	723836755557551	-288736929759299	-71801223099444	148707963753788	-115298967753994	-705449866884659	818869454413607	36941922950277	-824612264806541	-152226955320973	-288736929759299	-501307487834233	-215566405985294	-288736929759299	-22137384896885	106987635093153	-211407609188829	-288736929759299	-747781168538503	-288736929759299	829690969689633	346928945626735	-104299317802227
Ojap_10195_c0_g2	-693119108045066	-288736929759299	-451323370708528	-981160786740598	-158122111323814	-288736929759299	-288736929759299	-288736929759299	-198509383662447	-288736929759299	-288736929759299	-288736929759299	692468470330871	-288736929759299	-288736929759299	-19378256000199	-217493138647107	-147732131255211	599362165735686	-288736929759299	-851867264273181	10671393316478	220843348400816	145902819035001	378405149778175	-288736929759299	150808390105088	-170850046976187	162693772395877	204952564040632	-295157633259524	194982757209016	136253495699595	177276338748094	526017316052608	-288736929759299	-288736929759299	-288736929759299	-554522489228962	-38016336593743	-288736929759299	-102468742242808	145685138850877	-288736929759299	-288736929759299	-288736929759299	141573163196431	304332847876899	-288736929759299
Ojap_10195_c2_g1	-288736929759299	-288736929759299	-288736929759299	-288736929759299	-288736929759299	326534262009848	263810118263085	232701920307616	-873669673438411	201481283487979	254053249918078	278195817774529	351501137193462	324023241649225	358097306597756	408014834755602	41694031841886	268474023196072	367153096913342	39940764337892	430371446249225	367412526254922	418868437758087	563538443901957	664552987322161	27205358278473	298389969640393	263760695158854	224220357451225	371629200420996	18402668260989	431624229180344	363584646864917	322385641428537	227805125531288	-12042107028171	-288736929759299	-288736929759299	28184088642255	590119631647264	303454743198432	46907464780458	514621798172942	-184942158907851	-135523069612691	-173270428711984	522968849286626	60845538057435	-338453326849207
Ojap_10197_c0_g1	246651339093551	246295555175598	304895017098355	261983936449747	326363944134861	219501466691453	57504147571757	513304091947497	724508357460272	246950069565748	105684053363009	214910601862218	944324581128411	239675450467522	508540257096828	-421774489503267	123992661422195	-128613201869051	16487083158401	104681030560018	202107083690995	118731518300691	168634561783112	342637770177682	177725276425684	340188466095757	291485675494671	347297244346823	241879983749265	318706608704963	238950503031944	234014443038782	161247273344179	137148229607972	283746931916041	125973149613939	199784685092926	234762861915056	-215584817155314	-162988338138988	164762264896141	-355635970196392	-118745698495378	23934580170867	108761709417348	194899476637243	246267034871751	360973448364539	14641738822186
Ojap_10197_c1_g1	80878541464241	838166522051123	8327753187253	88683415377819	878870711165253	784181593492449	884748002764552	800520081080891	866209033159434	857695391229806	779003336639489	736009153953904	779624074756183	752322080146111	750937642687967	664707731826837	704786043438898	674888879180685	602847536909563	632337053816806	625943521562084	644098200730347	438416681683819	399590132108085	324036750193507	308123350850329	302716096673206	288530285473098	399725786033374	419303432211487	324519637801019	5517482211398	499268588547254	433718550170142	451730133266434	589881772175363	630180632969511	68108988853743	806741897552613	612590125595109	59188620993966	547706506625469	604329300392252	492774312484837	430765535996588	477597680007115	468146522948906	-228054435792976	433694423614578
Ojap_101977_c0_g1	-288736929759299	-288736929759299	-288736929759299	-288736929759299	-288736929759299	-288736929759299	-193813702074706	-700075909326856	-288736929759299	-191805858715104	-194838050864242	-264827465331285	-233047586208268	794276838584362	-288736929759299	-497258012381215	-974243355399964	-15517375698529	-679116507556701	-246031636771796	-981323627913778	476161945689599	132799078658897	-960066226550217	131546987392208	-802383029183865	63533780637297	-288736929759299	-594652598284733	15997537381551	344224613921163	222504822897511	137822421241237	179523047737758	102294093019037	-288736929759299	-288736929759299	758187547709568	23195795927331	-288736929759299	-288736929759299	-190087311181885	157832152310349	663293369747803	790427485097243	329912835545459	842182613860984	106987176154638	-136327427655096
Ojap_10198_c0_g1	810039046993037	211591018338818	178093529817276	139195968768494	264570705512304	173160589742937	111173046640521	691047978841686	567657268879497	694026879664581	129731995508018	214054425472675	194642289014866	404454925213502	-194444450913521	-288471263595927	-267887222118855	817715077060039	936718419637478	287439992601162	-231865417198632	119968751805191	-10532383325949	200961443583827	113696569766387	811593476734363	671376725977311	-121129025203335	-219433135589474	-696603220184127	-13120069348924	836797551221294	116147845019975	48027091821919	-711892770903347	-114673431736078	-154552247946211	113360070858503	373480424410584	-288736929759299	-288736929759299	-20450070026394	-928330659908806	-288736929759299	-416610546755488	-288736929759299	-226164602402119	-15238570735559	-134804728478821
Ojap_101981_c0_g1	-288736929759299	-288736929759299	-288736929759299	-134260212202719	-288736929759299	-235173384280855	-701715318634662	-623142741409717	-1658861602888	-142074236606347	-18916318306342	198434187808302	279774206645996	180906432778876	-288736929759299	935467171764559	-262619745710042	-288736929759299	-213459698693421	-288736929759299	2022267247227	-288736929759299	-444171791470913	852395363127837	229868033170273	390242602774998	255181749933354	487049564046825	367186291518044	-288736929759299	30184640071803	-288736929759299	296032944067119	-288736929759299	151761583865935	-288736929759299	-288736929759299	-288736929759299	-208371716002714	-288736929759299	809225589594099	-288736929759299	-118603875226241	-288736929759299	-288736929759299	-288736929759299	-118226054955079	-210454779915594	108285813797349
Ojap_102_c0_g1	-288736929759299	-288736929759299	-288736929759299	-288736929759299	-255905821364402	-288736929759299	-288736929759299	-288736929759299	-288736929759299	-288736929759299	-288736929759299	-288736929759299	-288736929759299	-288736929759299	-116216276296496	-288736929759299	-288736929759299	-288736929759299	-288736929759299	-288736929759299	-288736929759299	-288736929759299	-288736929759299	-228515944969121	-581995246016775	-288736929759299	-288736929759299	-288736929759299	-244973452948892	608870885249378	-186685143632051	-288736929759299	-167555039350272	-116945405469725	-288736929759299	-288736929759299	-288736929759299	-288736929759299	-22579314031769	-562282334410849	651013723177454	-288736929759299	-288736929759299	-288736929759299	-288736929759299	-288736929759299	-525716472006007	57559951124029	-288736929759299
Ojap_1020_c0_g2	71024855649844	718907295259445	70753285786614	767636214340498	759768626056725	507203931190457	572894802559974	457351670381013	538134360438076	541011329503056	521625971668951	463398774539091	485318349749638	50533024749142	544073833515	452660509444773	534848832139607	507704003728283	475405327753202	534546788295996	544448412505332	529343989726545	444599972379726	523332340192118	362955396897034	614777898818125	474711897460041	581815898178182	522719044556669	452319691321645	537786929857867	612702639459933	548688239749568	467996343676302	422135715443459	527724664054601	530445786251123	53429564328622	607628565020937	464751576312403	595879216950859	359060647993049	373870323491993	525553710611486	534932699863448	515808579451481	509141648698069	374477607627613	58997938923453
Ojap_1020_c0_g4	-187552208088143	-288736929759299	-109227028491518	-219932248455349	-216099182178752	274873433601871	489076233349604	358796968192112	475863089522389	395889056895464	-119173723005811	-288736929759299	-163562981489681	-288736929759299	-181152147787978	465986855125641	-190909992297267	-288736929759299	-685858513702855	338646946449647	-288736929759299	162525202817075	131458224441436	229080618802799	420734782357771	-160886517917407	275352918738583	675344302049551	702123516206678	223196834674478	492605778594037	256393025291443	483527608407895	351674612384917	127916525728	99889591409066	-687506717996013	-908497678508095	161758604286535	330741822013381	175202103201158	359573503453574	514124124859884	-523104731474943	-193994047377427	-111964878119334	585905714134049	741445424764943	-288736929759299
Ojap_1020_c1_g1	463251454781002	-288736929759299	147229049257472	191296265537038	557129039846051	178554197345707	268086233720893	255236083454065	358689205302365	257903168159762	-593344050768843	435587099464113	194803776680426	233832366455263	278647632788407	130695405114355	172818310312624	279218238098046	261696216416352	272864240001139	169524911520454	281294954642106	165621853203238	104026770465672	392555239439294	59347784097163	159820529045973	-181729666257349	945598991141883	322343675694231	-440519715617748	317413785181257	485954241136866	223642552262056	741731513038542	-288736929759299	-188892988281619	-288736929759299	33263268162522	329714241587177	-38295791448139	-200279395215477	125535655869472	245690602759643	326703857856185	291686218061254	306881552366865	276705257592747	-288736929759299
Ojap_10200_c0_g1	705431936584446	526204790379841	609205833314476	590013572482303	602755188124389	542589572282222	566546000263501	575482248294699	518073385663723	54237254876985	542747923193552	516531049317892	518909223239446	514177485290269	53164753229424	490570140438125	580509914272	535309552561337	533811415614977	585595262490522	558241553416766	500856596516654	494173935322744	549482853454747	402311151367901	501971364844385	528206232433361	599535748836321	56408248240161	483092916741396	598859449731052	547753699241723	43213596331642	559381656724032	547830111156539	586386191405544	176624798389958	570897899944868	384959909319717	276077891877065	515958226012454	45898382063061	546999968564872	550797334381819	562277635513984	514648774942016	524173938218895	514862968646676	754898382021522
Ojap_10200_c0_g2	-954434225809524	-288736929759299	-10876199557487	-221394201407309	-716073945533434	154257237669887	-170499534621482	-288736929759299	-184611646874929	-288736929759299	-193907014022997	-181980674325749	-192044468210952	-288736929759299	-288736929759299	-83939613115468	-249151449805071	-863721686025048	-226837549640026	-288736929759299	-212681823716026	-281348239874125	205169907430258	193274759394358	149568071532267	-127531962056806	180207715220709	627933283737653	-195812324272686	166016856849118	-117104503896667	-808857308004239	-836262815324721	111671401510062	139880069055638	287183552734929	643665446997697	-288736929759299	-288736929759299	-288736929759299	-128712665452477	-113262800784745	-288736929759299	214262152439766	145591834814343	709526833680718	34490437631729	332789065248945	-908214703781254
Ojap_10200_c1_g1	42107369314379	227149014529298	456578916250536	523872239559173	42299483184028	310219201689365	528306709698716	404229772830786	48078731424544	414703056884751	496653798189951	488099268113238	493584497531135	455444196149186	477123581007968	408384699900544	369521641671644	384689665022699	39545627403684	374930276484171	444194202029205	320753310565485	322293123731592	369904840015086	375820319115858	318788171647859	31270711302342	461729185384352	312399327308326	272608614882896	277116784155562	383134287357316	436567086171146	263465322177431	257357477678314	448902467333717	336399427561755	471982995813688	421579386688189	261647424000737	330998670248326	351085339092767	393804026904229	279815221420396	365062758291774	326660694224503	205293970879919	452286661176534	176152031157289
Ojap_10200_c15_g1	649881904543213	637775782507326	681379455830389	69891590788418	653566071826561	677309711132716	710615197061298	696953056869954	710530284588967	695058450139694	627490715698439	664482545175686	64497855996235	636338792748802	618711857675546	516603034144962	49790068276642	492345499349577	495580215065169	408800165647414	460878367588443	422143924320272	495196527528582	531755797882889	531507482718771	418567024365609	43460095442438	418544861898029	390894905477284	437409284284561	341844663865826	356677804541394	425330627549293	491225098561425	335938813622301	420572506297332	553076218930682	406799104532151	536048957726439	473724862056127	478619921993696	492327853295238	488513592717326	545603345834532	55888582584019	596664355150643	263519196234827	-177283027151984	313030512881072
Ojap_10200_c16_g1	270846519868781	113710452274335	198618881374772	138029513875836	247557535119856	327607798927681	408400226743034	266239494861335	32945385019313	314569249673247	199026663576614	268652955364852	148190094881111	240349216545475	751608307408996	-773112807092311	142590975564041	18292245323466	164166297239411	-167458336114048	791969200274012	-644010606755471	982991569071276	-459677957498386	-305830104072826	233467737729063	701024322130439	-223117060960043	145908899238887	528029465860752	132036787260851	-227916719153167	-288736929759299	-730331259603929	141540051383719	157606569595024	163610716398721	45213108901603	-212061346645617	155340349041553	231497022696507	-20535906101174	135866290327179	24365665116397	-452487463420204	-581490909584561	145293531669032	-470140892209032	490619766815644
Ojap_10201_c0_g1	375048175328233	294368830170949	467394528198789	375138937700648	32675827316454	-384119078971739	834746438220327	579370332908519	477500300453667	-545640467461801	15519304924181	611014195582635	894866773413916	372909201321315	5758159904962	671028660601288	-815034510262569	-1328147124606	689317587491099	754795395693747	543166231781742	-333058241540444	845506834106035	646558568059672	603103353164728	127848199424234	610125099544083	266334859318373	114812979394495	-235330800612171	122041016384598	-368093977287749	-472649263580842	366276412430364	31769636513127	-288736929759299	-288736929759299	-288736929759299	-370775309436216	-288736929759299	-495466833758249	-113213507269534	-194494276488409	-169048729584504	-176873688405047	-175483067835595	-151473801700179	-65041018170809	-189201355945728
Ojap_10207_c0_g1	-288736929759299	-288736929759299	-288736929759299	-288736929759299	-288736929759299	142439958915355	643174562999025	-232427730990538	190927852524104	-140760738781935	259714776921543	185754740532997	231916015376437	215378991831468	31792271009778	455710954749856	538846439336624	465167215858144	448980387856405	474836376564645	535140133242614	505390617845648	522070824259774	412939867896631	489081197731649	368748359534591	290933482070777	288451501619862	40969015033834	532292423652119	390031647736522	540193562008453	523437094299504	437612117617503	298307786431948	-288736929759299	35262676103657	170939301287893	218927730411741	351849536083178	27655545109285	24070065064198	39482842056721	365987012301602	392088532264554	220875774277148	317467905291037	493915902009061	210103510627725
Ojap_10207_c1_g1	399079670215162	-288736929759299	987757271188414	150444500059351	492112761974904	34813707024279	326218500619906	188704736691098	327608404065224	23648136916657	4233518586705	360558873794147	350676251780617	315544324331567	29633959363388	302527858530139	436688869482198	507362612762402	374961455651036	367825713050454	404432570758303	455116835004147	305784413743721	145655962126918	226567959160442	-125383033958526	440351581282282	-216866445819712	-356807579898723	101352163901119	-740184435824741	129971453948055	302106545325026	-237001055567348	632699072889752	549569687446462	473273313371894	485777683571559	724348021402406	464184497773632	271604959861483	573641681612541	474433830802025	-693635512430381	707306040206368	388257357909921	721326300353815	-145328200544718	13552454260945
Ojap_10209_c0_g1	-127326662807367	-288736929759299	388161509048296	119855193500757	-288736929759299	172735224377773	152754716436189	978663125727465	120186878666112	176189362888436	439989542228332	74317801838925	117136155165703	17003113724209	-198680775923843	157167206848542	244295210660031	-421701230885391	769629231704505	-149950547341739	16485941640249	299016692954851	247546606173493	216798698550147	128980356867624	3511974617033	710298702075446	-288736929759299	-445638876405264	503506909696835	-647192097481794	121762661220283	-101424440208739	236762071474216	209586352536478	311238908517201	338917430372893	408466172315483	244240810524939	299812249696783	271700111364885	-341909858309989	166349993869156	442593093175005	378597856423918	460032156155286	356280526153913	490547130485921	37409341933936
Ojap_10209_c1_g2	-288736929759299	-288736929759299	-288736929759299	-288736929759299	-288736929759299	-288736929759299	-288736929759299	-288736929759299	-288736929759299	-288736929759299	-288736929759299	-288736929759299	-288736929759299	-252486159228647	-242579077110691	-288736929759299	-288736929759299	-288736929759299	-288736929759299	-179681228156725	-288736929759299	-188579352155706	-198016082943586	-227467779119476	-572060762784819	-288736929759299	-237080452672764	-288736929759299	-169861760580557	-148834424773233	-211148050864086	-195473606481989	-187302972356057	-210589151820012	-26094006417567	163657179402134	340850560343134	359094310895995	-288736929759299	-288736929759299	-218331994533191	-288736929759299	-288736929759299	-102630168642076	-171576880690435	-144099551491663	327095362672912	192657433816489	-288736929759299
Ojap_10210_c0_g1	509163728499345	112864171911288	152711894266083	236951828333389	945239110119354	334475150617936	319576757892994	282431111137318	311370976321038	382752969405283	323375289502529	346593644231339	39755692944349	324004952729292	365369764702506	416739693948285	33664555048321	242025037500536	371156487340542	336484927540465	321170550225519	280351750192071	382447080140759	356644828654016	420984138135893	462559238064008	45541703684734	54001042445303	441795663122527	35496935508585	545172497366283	40564229981268	434655878140918	350305815861639	439845292550999	179025115290324	954371510814476	253641002966655	255186398884823	539602829794552	405381476855539	4603269131743	463219633812864	929960675147273	177523264754934	788890903268395	261219060311332	-258052048480613	93386837927346
Ojap_10211_c0_g1	-382976644642742	-288736929759299	884845950724886	-698803189179131	-93943215959876	-200155479240396	-443911273530654	-186651115214056	-953657240544761	-190888256618258	-652647053215016	-98775819941273	-175674820094007	-207159024484947	-244963575021898	-199956122369431	-243115586076983	-869239871771021	-215437699775763	-288736929759299	-731302704979631	-159424575231595	-194884567966992	-218924711857556	-183193823793576	-213612802685216	-288736929759299	-220053052806188	-288736929759299	-288736929759299	-163141353102216	-226932201722294	-288736929759299	-510362912622932	-146118935836063	-100317465344151	129959703258071	35700848897278	-288736929759299	-185330581124477	-288736929759299	-288736929759299	-288736929759299	-280057045248357	-288736929759299	-818383676982617	325689462165654	385776420556105	848886809754471
Ojap_10211_c2_g1	-290909811823027	401450543545663	-288736929759299	173770133773074	260257216448813	472326057376614	527252896565089	495452731614812	458298597822641	485807641685018	500146292797893	561582823012364	493315388815235	552636151539445	457133432880981	605190643184521	525697569034432	498746454626569	515545536975607	518797362432442	531532517860498	507268993806736	41279326008405	5598957778263	449803115375332	614187966376956	597330570694148	610654272801651	557065014719339	452786207957024	662004012038185	63005570241252	53874450277744	487156140733191	632246102681197	45543961505302	577777033599824	253148459767702	379742420284898	460133044678581	61680141333583	542282019202955	462602018841342	463214380618585	455602426273864	466680955097352	557546761833672	514728549198748	694466962525609
Ojap_102126_c0_g1	-288736929759299	-288736929759299	-288736929759299	-288736929759299	-288736929759299	-288736929759299	-288736929759299	-107309398625954	-288736929759299	-288736929759299	-288736929759299	-604813416154883	-149578509906883	-288736929759299	-288736929759299	466353951497571	-111753279836618	-113376100339505	-657371851882167	44782669710873	580491088276839	-182528861070491	770597003456084	692165636527101	-288736929759299	-288736929759299	-238904286159611	-288736929759299	-248272323601761	836166750598647	-169697110206716	-147884941628157	260753962310716	-162105500709769	-121405491643538	-288736929759299	235015377995085	-288736929759299	-677132713610664	-125385051612096	208262572080062	-770409187759841	685736157980143	-143300381465858	-150285028003502	-288736929759299	103573175779381	120489681292311	-288736929759299
Ojap_10213_c0_g1	752072463048504	749115361145443	776578832471209	835548358311762	775031806813337	380408884917248	404401868446672	390240260323923	418512326086353	370991801978209	406188905572966	31838325909687	42190208575394	362764397779535	441690241088291	362130546255925	263548377164853	296699956012979	239500557404653	302088668363255	333053172684505	319072337946579	138366452275162	333651477624259	212318763577653	500921751036218	364442348697546	516453093533074	413463239636062	216201402005847	493207199093598	253261979463433	277282985577814	765916903350373	304551339373534	256157601763486	230749944276137	-184549086890196	339647760561599	402394363383238	348085710187074	236084665988692	107883980512079	27299328903899	300018990743184	327045382650159	238041649797427	242975307350645	491662024608875
Ojap_10215_c0_g1	-288736929759299	-288736929759299	-288736929759299	-1489691095261	-288736929759299	-288736929759299	-137595052370065	-288736929759299	-288736929759299	-244568403896581	-288736929759299	-256500087046369	-288736929759299	-288736929759299	-288736929759299	-288736929759299	-288736929759299	-288736929759299	-1468825636857	-288736929759299	-288736929759299	-288736929759299	-288736929759299	-288736929759299	-288736929759299	-288736929759299	-288736929759299	-288736929759299	-223910078525808	-288736929759299	174751372014722	-288736929759299	-143454366373536	-288736929759299	-288736929759299	-288736929759299	-288736929759299	-288736929759299	-288736929759299	169018955567146	-777013373130518	131021826944397	-189411256007789	-288736929759299	-193004299835818	-288736929759299	-125946107086295	138819543074293	-288736929759299
Ojap_10217_c0_g1	-288736929759299	-288736929759299	-651473979003074	-288736929759299	-147353739403338	-288736929759299	150921673945381	-288736929759299	-288736929759299	-288736929759299	-288736929759299	-106194280327222	-126544262621132	601293903653526	169481129641272	-288736929759299	-288736929759299	-288736929759299	-288736929759299	-403299477963036	-288736929759299	-288736929759299	-288736929759299	-472231051405058	692869876632051	-288736929759299	-288736929759299	-288736929759299	-198343359459893	-288736929759299	-288736929759299	-193921457387349	-149306730132624	182375018996004	-288736929759299	465859588997056	402764874101534	192822116476875	-288736929759299	417882015489132	-499586084250675	375397560707457	319062274766759	733234861423471	635291838236308	698250668075056	-11239317487215	-691750857643444	-288736929759299
Ojap_10218_c0_g1	-288736929759299	-288736929759299	-288736929759299	-288736929759299	-288736929759299	-288736929759299	-288736929759299	-288736929759299	-288736929759299	-288736929759299	-288736929759299	-288736929759299	-288736929759299	-288736929759299	-288736929759299	-288736929759299	-288736929759299	-288736929759299	-288736929759299	-288736929759299	-20873609044215	-288736929759299	-288736929759299	-288736929759299	-171654837519025	-288736929759299	-288736929759299	-288736929759299	-288736929759299	-288736929759299	-288736929759299	-288736929759299	-288736929759299	-288736929759299	-288736929759299	-288736929759299	-288736929759299	-288736929759299	432506102935392	-743058737680864	-745983350206966	584371318239878	55696780251069	-288736929759299	-288736929759299	-288736929759299	-288736929759299	-249971101427704	-288736929759299
Ojap_102191_c1_g1	122850978118309	-288736929759299	900952367774005	8034942210749	112106383732701	-197694769705207	200034074499434	-61090267776135	-976808862533459	-144053856401725	-191712457923847	-486368743316447	-188697962992368	-442823258756864	-426653250696154	-288736929759299	736760115564635	25994463221025	-221096823703341	519527600271804	118343384493461	110905855481255	-394418103968554	-589213670844307	392882541895658	-122171530809723	-476847021208889	-288736929759299	-171575791312366	-13763538237695	-195165198195671	-227020698045145	-20464638886459	-137981679365373	-200038211224824	-701447359521596	-288736929759299	-797319010725668	935395016441089	-184144147587033	-173198572770924	-147523658248303	-291187758674397	-150737656128025	507201274535686	-288736929759299	-784663966561042	-208533424531187	880901839117914
Ojap_1022_c0_g1	246864334305935	-288736929759299	478024093865362	144720873416431	259986480850836	301975578674037	26564859245301	273820555861743	222941217854748	312926005943944	245706521781307	159385440953826	242119447507653	227064813352151	218995436910705	137125456133557	18639338285524	165347000039468	17264744466271	269268677986523	762941479915368	262378190290303	170228932989231	230719054323351	265173711537259	141876909593595	266926172504916	170044186326219	165674033200232	272955884985601	191326680177116	213473627244519	101468630137871	346477039481941	337528647636252	143242515148082	-138999147544198	-288736929759299	171033643953512	419836808269455	142898626806677	201097623581835	276004960828217	191463633152502	188501455902451	229494291665375	29096001163703	362209390615339	527354435880928
Ojap_10224_c0_g1	-288736929759299	-288736929759299	-385019452975988	-217137159056213	-288736929759299	-288736929759299	-246179456323335	-200464599003099	-288736929759299	-245401885037915	-188434874064918	-288736929759299	-255645633507541	-288736929759299	-861036403279404	-288736929759299	-220504951582022	-288736929759299	-210643361753444	-288736929759299	-288736929759299	-288736929759299	-288736929759299	-288736929759299	-176857146350657	-288736929759299	-114207919019927	-167056677941723	-195799173192493	245628915364071	-202155911401563	131442112404966	273828793803551	728756800693806	141906228050896	-288736929759299	-288736929759299	-103543579217271	-288736929759299	-1176782821147	-215518854173269	-288736929759299	-288736929759299	-288736929759299	-288736929759299	-288736929759299	-288736929759299	-196340649199807	-288736929759299
Ojap_102286_c0_g1	312782148521438	117538848546975	548469811446079	234042003535942	216689126299655	677490994892703	601099344088135	578755914231052	59417750903283	660963043117576	573105847721417	519341894978935	572449661055198	555868309995471	543838812030252	517714811394008	603278395435989	43124451809117	387179001357297	542578922442601	532059101589041	433675852151672	430995728084265	560418794504065	552688973597608	642957466026338	513468906045593	561603395148001	562010134674845	381403583002531	632799911918438	173055415984306	164843575305277	289790710042091	538365534000231	568727769247304	622987688224423	663747163003303	447285780020713	383242479086276	61249453467189	367778868460799	364037614975082	750806436938687	787487580275702	728340464284911	580689041190516	359221685368388	841151917478237
Ojap_10229_c0_g1	-288736929759299	-288736929759299	-288736929759299	-288736929759299	-288736929759299	-144324251871947	-288736929759299	-288736929759299	-288736929759299	-288736929759299	-288736929759299	-288736929759299	-288736929759299	-288736929759299	-288736929759299	-288736929759299	-288736929759299	-625478487257654	-288736929759299	-288736929759299	-288736929759299	-288736929759299	-143748508772211	870517035530547	280703952414834	-216775872583141	-118113653662844	-150576901064596	-561409215346492	144606807296447	-532329555808764	-123482596700088	-288736929759299	-288736929759299	172647701909544	-241026581614138	-137322636358629	-288736929759299	-288736929759299	-288736929759299	-548016631144249	-821556750257836	190166398298942	-288736929759299	-288736929759299	-105934542181593	-873843697028019	221689275885642	-216252199502537
Ojap_1023_c1_g1	471590516436615	478559758748547	577648605232171	53236514798042	485488200112423	67740219504771	785744770944143	746451708402767	776880122602839	729716497190751	725567368186204	740332036232309	734498377368605	755388464886803	757698789371321	660247756201478	646302137366165	660456478433917	619818960287736	635344731917842	622231685278158	635172691505437	577689194847637	542713940926836	548514698514922	600353734122596	54985282489572	613848523994259	565961785249404	479294866737563	60621511850125	450083592833928	504631552312136	43596552349994	530615860075616	455458966972613	552003744400425	499979584806512	653199347937147	501857009865021	523876183859293	547103210258449	597511661014343	400977870178275	410264103701049	433116195549778	369992619537457	553646914180033	5895101523925
Ojap_10231_c0_g1	336871017530919	-288736929759299	463838159786812	-140620718963512	626898734999659	232297047841755	219021921592519	321379307198407	187560128809326	215835777087113	222397229900295	330279320422359	276510788321325	278177042821878	306007672072799	32122025471287	345745123955821	272622789551081	241379611242647	321648323849827	327757244870524	323625745344891	315495805921539	193504520916933	251340312969439	173417551987413	29969061878712	174700606728559	212311050523356	301459208909137	244908937956842	19476601283055	298411768883957	313471400566014	165551386319284	131526262838828	361888132168542	2820453549399	648879724726859	53338887971014	274132515475019	96515751658034	192686182613441	373631153947096	351488560999509	353923923844062	371225814875201	480962991669219	336009085459715
Ojap_10231_c1_g1	726379925626067	769891104479707	758921500779589	733584215115367	744450222628324	3925974011578	445121768036693	444731267535147	43117530113175	320543427720199	448359989497839	540275026657669	378891669128887	449506479564813	451624366986633	280373283718102	450945020683677	473441605618161	372234293132143	402927077509128	463894595573304	376191810159248	261028339865294	391576231495523	196702402632187	417886018769695	220920712743696	177033521070271	380543610760085	212600534202864	280116535681144	27176140003445	295606693234417	228107363661376	270785270925779	475632429990008	531653153504705	434167011447345	511021798248323	116034434529282	443892094407876	429580534067312	255703819837491	390828994860946	369893468618563	388044298037326	336701449350189	-301009500482558	461532821672626
Ojap_102337_c0_g1	-288736929759299	-288736929759299	-101357424071309	-131144450897644	-141839398983009	-390241256052507	-102001334392389	-35283376956567	496515299246335	-118855191106057	475294377613545	870375212356544	497414741586148	839877771283774	-56815906222266	283646935598559	248627704383269	219904966528906	216301834362532	176073431221586	273007193322702	191041662582099	292985593168752	231900159773867	159192916248146	229987751891905	323751618408463	401824100156583	302244676886724	212385997222185	233156286247588	206434881682661	144510670064757	318527798979252	192824233413095	213385548534686	369151093166863	25567086187555	247404704546902	177844795729467	169518419780195	363522309448645	240922174890809	272989925456826	604233047043874	-865159920040495	251426271276184	205457801995418	767322988181608
Ojap_10235_c0_g1	-288736929759299	-288736929759299	-108370664481509	-288736929759299	-288736929759299	-689282354742414	-879965935331541	-814157191282939	-218919742225542	-189861640826899	-13446057612692	-886002708875588	-231135305526527	-172856625063064	-44276394034631	-288736929759299	-263089197099685	-288736929759299	-288736929759299	-162575514457616	862066302416067	-288736929759299	-288736929759299	-166462184426018	-272538889132111	-301333183584128	-362571514114982	551373071972241	168398690952802	-133261491836783	162767936179936	-288736929759299	700779410526916	-214898458937978	127357410870847	-288736929759299	-288736929759299	-288736929759299	-288736929759299	864824794706949	435390508489284	-146787064568382	-288736929759299	-288736929759299	-288736929759299	-175799180956497	285158824051506	-194780823080019	-176147114099728
Ojap_10235_c1_g1	-288736929759299	-288736929759299	-288736929759299	-184814926543064	-288736929759299	-241199644678472	-288736929759299	-235900854478609	-180890786942003	-222514106275033	-288736929759299	-111190257237832	-206485468310528	-265237222362306	-255463118033273	-288736929759299	-247552234513901	-178028283752138	-122285514713627	-190631130311654	-122376588551278	-104507656410136	-972905302808068	-194172289777439	139915071506628	-288736929759299	-194147494424836	-711188551626553	-596009099004114	-147149349701461	-239356989787166	-503914536135783	-176910346484622	-223950504075415	-983961268841782	-288736929759299	-288736929759299	-288736929759299	-288736929759299	-288736929759299	-148108516270384	-288736929759299	-169331497991774	-288736929759299	-211176860320684	-915355137421133	-288736929759299	220176964054622	-288736929759299
Ojap_102396_c0_g1	673871699269446	708019672569087	756894341810679	826101585367288	762310157000573	834191563621796	949629618112203	891905222956538	912671866301858	901492296964931	831478884769498	888523620518863	872932508310739	903782668429998	89348629468765	815051690733662	82858184693258	777086707267002	73746112883695	777110789880104	718685355159571	670845092020602	598044358969704	493679442351467	573317336804417	336919072029612	393966123474723	416473563219121	368073847774112	419210951537567	623451238298678	563595618028461	595276429320409	479683419190849	412040586623386	46373815006928	44308715666667	542807132215537	593680276843193	570171705828567	687544162643856	556892396678618	717984396112532	265785681304352	374904287275832	307624527809239	520433176022971	-115155180376406	739753532634223
Ojap_1024_c0_g1	123140540207928	12446667273029	12264357819754	123134948144056	123933680477112	121630993222031	120282140853273	12161799286355	119730200284551	120179114719441	106771737119702	111221326985687	110090834013559	112296283862121	112417754238212	107286646071043	106451851951807	101501167982801	102688571010516	101658746122113	107369202559888	995281612716995	999302921657478	104666750739812	100450279061078	115988862445625	103474677571962	10694219640194	106787010959171	102334430320986	107958877340914	102106840918767	10470965642794	988886968450745	109177234183754	110904446739806	115340950375479	110945289712507	118190316710322	11900309854994	111366888717972	112015712240366	114440539873044	123666926824695	12778863530555	128397265481883	978657824085876	121730195782936	109845878969517
Ojap_10242_c0_g1	-288736929759299	-288736929759299	-288736929759299	-288736929759299	-288736929759299	-288736929759299	-288736929759299	-288736929759299	-288736929759299	-288736929759299	-288736929759299	-288736929759299	-288736929759299	-931350420439725	-288736929759299	-288736929759299	434396197503172	-288736929759299	-288736929759299	-288736929759299	-887043218999838	-344153902399593	-204251891143662	-185848919079763	-214836137306937	-11198689243394	-206399634825102	-288736929759299	-288736929759299	205350098835666	-183331971883512	-288736929759299	-238908205374928	15162866336342	-192292709092655	187366273784795	705818886921334	-288736929759299	-221343951140243	-136092929794644	-700866638839063	161635219473376	-124750493382615	226997479849676	203414424502991	-116899460051166	321184888052109	296817308781569	-120646414288715
Ojap_10242_c1_g1	-288736929759299	133141907574087	-288736929759299	-288736929759299	-288736929759299	-288736929759299	-288736929759299	-288736929759299	-288736929759299	-288736929759299	-288736929759299	-218236685188311	-225146134514075	-179807960914864	-288736929759299	-127011364994456	-288736929759299	169132930119152	964923636317907	-153881959721352	-288736929759299	-785450801286704	216145439440892	-288736929759299	929940796222916	-288736929759299	464326392735487	-288736929759299	-128426299103621	653434795869013	-338444060465491	-288736929759299	128703961758923	-288736929759299	186928519977291	-288736929759299	-288736929759299	-288736929759299	-288736929759299	-30736527368302	236845676249927	-288736929759299	-288736929759299	-107508721154165	-188381461062637	-157084693860046	372285107837223	268365207581204	-288736929759299
Ojap_10243_c0_g2	-288736929759299	-288736929759299	-288736929759299	-288736929759299	-288736929759299	-47584900753254	-222034557679667	-288736929759299	160468797606058	-288736929759299	-113415050501052	689369191135683	452611849142633	-167750305582628	625168664638146	-288736929759299	101987043858554	-400791053355239	-510983260192108	-293323384397656	179327894474181	192279157027325	-138657253592078	-113322524316657	-165807379753191	258940908658739	-184589441937003	459364033424582	-13721218104151	193245465662671	-112946376423278	-214095534173995	-288736929759299	-288736929759299	-239679982989219	-34834342758084	-288736929759299	-288736929759299	276292880384713	-125233316791117	235664505493751	353683267935897	703830836625087	202094908598848	256668620776343	280343652533071	875100017439571	-155994595710284	-288736929759299
Ojap_102437_c0_g1	-288736929759299	-288736929759299	-288736929759299	-288736929759299	-288736929759299	-288736929759299	-248318098057935	-288736929759299	-288736929759299	-288736929759299	-288736929759299	-259613731335828	-288736929759299	-288736929759299	-288736929759299	-288736929759299	-288736929759299	-288736929759299	-288736929759299	-288736929759299	-288736929759299	-288736929759299	-180252154857354	-168023415482951	-801423389941964	-288736929759299	-180732949052767	-288736929759299	-288736929759299	-192937365931344	-256601808808051	-223808966090413	-169445264092342	-629675727209516	-221153454470404	315152303553037	303216221277101	335589026953067	-12224988983309	-181715065542905	-288736929759299	-201851921811419	-866179216467994	-288736929759299	-288736929759299	-288736929759299	316538118655482	274153739004867	-288736929759299
Ojap_102459_c0_g1	44021510968312	363870162387705	49213728961761	545403094746202	469311736350548	290436559397658	231009400835124	316505630276742	212657700227181	19557208994295	245038734810686	310743649523851	286089726009757	271364448295539	256281136135239	125658041504456	227192446660843	1039409491937	11784201835184	955772262305173	302582520264725	148672096136198	169664502902872	133614798148071	179729807371552	290578488319414	393994581028458	421759652768177	262436131372042	21252513311349	267622275232431	327279923721154	120837317968697	20330786913346	246426820857061	-288736929759299	-288736929759299	-288736929759299	133065034096914	23709911252176	321964275695281	404793455861944	-288736929759299	296285520137311	267303486098609	139907828419298	115198825841844	133761136470655	25386128877974
Ojap_10246_c0_g1	-288736929759299	-288736929759299	-288736929759299	-288736929759299	-288736929759299	-166064733058036	-141723026358978	-189280305553333	-239584493497364	-245559979584818	-288736929759299	-288736929759299	-257185814222592	-11383055520446	-288736929759299	-288736929759299	-223453085638774	-880626453764008	159949822931686	-16703374417594	-160775789772307	-154394358264533	997950498178434	104195081094139	-288736929759299	-664335465852352	-312479800716551	-180088452941901	-545130304952049	128840236022534	-245383254447703	19861615279787	590826896038915	-85219922134522	-15077698179777	-288736929759299	-288736929759299	-288736929759299	-863341190464391	-793570152677341	-146071571824171	-303369609930955	-209397299449315	-288736929759299	-288736929759299	-118202260312837	331226443777069	189631541701801	-288736929759299
Ojap_10249_c0_g2	-288736929759299	-288736929759299	557746224595158	-13023175618336	-103859105221569	-194627864122701	-21997804153131	-271208691316751	-288736929759299	-213656755533456	-131265849342556	-436376701970884	137831096485964	-288736929759299	-160696315682371	-193096942991884	-288736929759299	-751634251220264	-209376314325346	575328965854618	-275475802457201	-117307734488974	-288736929759299	-213813847422434	-107124767161976	-288736929759299	119860398677733	520204210746078	162047616083547	363033871931412	-254789727395376	501170186356735	293946808058241	396704571927412	343308516351033	-288736929759299	-288736929759299	-288736929759299	-159145710474463	-181632239188762	-128812759484451	-288736929759299	-203609467722006	-288736929759299	-288736929759299	-288736929759299	-175853772450947	-250231973250657	-288736929759299
Ojap_102490_c0_g1	499015065251301	390090184334115	598556250478695	53126243757602	479654879321612	105844528690771	33587764269854	192154118422614	226950778074884	191719894304684	337374293362351	344480777606996	340905407363557	23501256870356	258100714817615	316867198956432	22122650641842	282357153958075	269167900923064	161866490157926	273874453147812	200657078568739	164769106666665	184448561174465	230954748765472	299798068295837	232793471741847	370244421973625	283106726773467	582285398118392	242072883689199	209666627449404	297044403048701	171361147858147	149847729894212	-885838429647255	391385210884617	197460675466941	202838743418553	791912586716013	566985534273062	739230542928515	311140435653422	-505157683455451	-548447599660793	147590076609944	-120140464049661	-182415949368924	135346343200255
Ojap_1025_c1_g1	-288736929759299	-288736929759299	-288736929759299	-288736929759299	-288736929759299	629501261165935	205495375131278	212208390549522	219423026692956	-25184947042225	-145315203778659	100111046927041	-235958105073249	107133235591579	-152696765540337	223780273527959	425202628679331	355909271800542	339932831191826	395629466059909	315117203442702	353289507513243	464198118987431	255115603900632	720605087197755	443050178833503	629677354708494	493984305607287	52334593609283	70135230648214	962258981830475	29588468439649	178625767110252	269406860189704	429648048341947	365745046600713	-149615716478988	367405607566599	-288736929759299	-579270524232163	316526143714915	299579457309629	274843595900469	136324608266291	198144981009501	197985146921791	387486364739489	182928142799459	427268341171132
Ojap_1025_c2_g1	-288736929759299	-288736929759299	-288736929759299	-189012359059404	-831786426789483	26144217011624	109940958323979	939986156859419	828587145371412	241508682246732	150209137639645	426599757774333	105833092887016	105128789225581	327915285243134	-130329599803649	245002353076895	-578857461471831	200120455569399	515521536100983	634552029151991	202456675299972	376532285149547	213661842355883	279315460836505	-116516849736644	-819330709959661	-288736929759299	-153387516525348	-415975909264971	-226171232369721	-288736929759299	-57341798494564	107890135895562	-570158637826905	-288736929759299	127830657366779	21470584898927	-239733983375539	249702883759035	-288736929759299	231855974115448	351759748142408	317583528675632	-118774476591735	220088879665793	360819335980479	49084584600527	98803306999739
Ojap_1025_c5_g1	-288736929759299	-288736929759299	-288736929759299	-288736929759299	-288736929759299	249662108058328	143083479191361	284009502449905	144747160356296	141721994832688	322591837464485	287291626031056	344725180061445	340320124899827	363854269510252	433587441970999	505694352557519	482443845225333	445524914543133	434047145758328	485285261348251	478235852894161	490351360714405	484009313864068	365555650556573	101805832090574	354236763279786	331480938378386	408837057209328	515921031392788	322351440028792	418089934068332	411955668269236	472649978369751	373695343565292	221894652665379	-10447317724204	369004336106875	458436625202481	127547241126954	19500235362023	469457718643445	563451202269659	125693919279843	259460003763766	278851809945148	118067433625707	143222140385246	180995648604234
Ojap_102516_c0_g1	127675416075854	114871697861757	120997107590027	175632535546588	218342345916929	184416928604226	291218323940623	280103854016842	322345026054329	804673624449179	274624061589527	394023940446735	276514039632435	361521951356215	26326927877714	180351403489582	174931281212187	42688586279165	209626777696413	938863521150558	281676614229879	221487143912699	19719127502094	298692297349203	106271926659253	336893998050384	17370365430228	-288736929759299	284031631846624	146739080878507	234048294655409	237979386893175	177572050677898	273575206040928	234852284196825	455391296959725	451176042766448	433407540616977	479624595040604	486352055300868	38227753155812	533899072854088	38952372178168	547911137423707	534934280443902	562281081350563	214692286073711	-156893203831622	473964199998737
Ojap_102516_c0_g2	120804393584381	108987353338939	151055690164135	793391304862813	189278855686829	709493001481327	113905982179742	105117878018971	11851458799423	159242256639155	458177704310886	-502931198069635	-52883775095113	576127420468731	336751366516093	-114167234103646	-43380311394273	335734013939247	-172730927756643	-108623891879281	-167960829361561	-16023502549924	-288736929759299	-22299956806309	-288736929759299	-288736929759299	-288736929759299	-288736929759299	-242310561082808	-288736929759299	-288736929759299	-229469539492006	-21066211229797	-226593454716208	-271205230408495	-152712289792816	-871801574528621	-812935818810792	-908801014946654	-127361323812512	-171668019642732	-551963580828922	-959154246087481	-288736929759299	-105699444443118	-128102009056033	-227154963557852	-288736929759299	-151037572154415
Ojap_10252_c0_g1	498240895641152	452500421610307	448220285125189	453513639650308	444348517122694	480028990379973	456218911765881	503061373820145	548332318216837	475025371034413	479715925628725	479903404238593	459539285925432	366039787531822	4926163696398	456211302288495	431670410900281	452039718671282	371499366627226	398519285333349	461369686813203	408423948215644	367205021747827	436904497101271	408746443980162	447787496943482	403177841441619	316024409783129	342457286748022	368110307928679	384157710274519	350336920473413	442332117613068	487993106820519	33137200323284	586898632674954	592252822411921	224630367944623	532221263237671	37866097449368	492588112441235	372935684294897	471509717306722	570688497404384	641488621149176	52645259557594	648607622386899	535602384331918	506402561920992
Ojap_10252_c1_g1	-610801511409892	115843349206019	952163946532429	166509355095429	-440746417302136	331823960503169	498164537140574	471743161644771	508719187209352	395917583170301	360245286207046	412615776860093	339980691679591	396726550791248	410340058368491	305090766269226	368643915210794	390505731559594	275117598510536	319814220507681	331625467299855	363403501320674	188872881392046	251235440442374	134965708658131	357932777971533	405567715791474	379923119583585	372641016116382	209769166536109	400822306205959	344407088197149	282269437458824	189571685880494	366194048829514	17713887485227	219989572678718	369204021778805	437260416222816	362743294622298	355905074240284	289914810616148	328986252510553	23125981123115	196345066695061	234413712710171	225507645791772	-201345376935333	429987179689738
Ojap_10252_c3_g2	-288736929759299	-288736929759299	-288736929759299	-288736929759299	-288736929759299	-288736929759299	-288736929759299	-234371972168332	-288736929759299	-242076952847313	-288736929759299	-288736929759299	-288736929759299	-288736929759299	-288736929759299	-288736929759299	-288736929759299	-145288250324928	57726460201003	-288736929759299	-288736929759299	-288736929759299	773724492798393	-314653103809927	-179216394590082	-288736929759299	-562094832085634	-288736929759299	-288736929759299	-288736929759299	-230356344367678	-220885538706887	-142385187726897	781005286813368	118980688216129	-288736929759299	-288736929759299	-288736929759299	-288736929759299	-288736929759299	-164354494517892	-196387502773314	-288736929759299	-288736929759299	-288736929759299	-288736929759299	278612290705949	117527608238336	-288736929759299
Ojap_10253_c1_g1	-288736929759299	-288736929759299	-288736929759299	-288736929759299	-288736929759299	-288736929759299	-288736929759299	-288736929759299	-288736929759299	-288736929759299	-288736929759299	-279354771000692	-288736929759299	-276067391715517	-288736929759299	-288736929759299	-288736929759299	-288736929759299	-288736929759299	-231161277184531	-288736929759299	-288736929759299	-288736929759299	-372332488717346	-600164408544287	-288736929759299	951449020766832	-288736929759299	-194863869886762	-125082358490816	-130321815552318	662929089608019	375231704533233	340137953395162	540269428338608	977006462535666	-288736929759299	-850834669294851	-288736929759299	-288736929759299	-288736929759299	-142111159216989	-288736929759299	-288736929759299	-288736929759299	-288736929759299	537906873024563	358630791518775	-288736929759299
Ojap_10255_c0_g1	330411989727603	189754473757902	312819384914855	368756977340027	298999146930207	24118207897705	-236005319677996	226138413415069	130800327532178	145133467696451	744367191480481	136346465137212	169028383516428	136213708396093	20953299382641	299286625124304	138620223970925	175873325465007	742708857421468	261070152406977	21668167038143	108822019412719	217403432784048	182749748165207	319466493664488	199085791340146	29826943296198	378461175091095	187803061796502	243946533297408	310020274476791	201187250694995	210545234018915	491954843215065	195258016986849	-288736929759299	-170717966834092	-21273331520252	1091198268894	688103859527437	168846867462416	126507021845021	156613226345149	-544808625160613	-6629605917285	-725814054564827	-168959974430687	211408847724883	119704520216616
Ojap_102555_c0_g1	-288736929759299	-288736929759299	-288736929759299	-288736929759299	-288736929759299	-288736929759299	-288736929759299	-288736929759299	-288736929759299	-288736929759299	-288736929759299	-288736929759299	-288736929759299	-288736929759299	-288736929759299	-288736929759299	-288736929759299	-288736929759299	-288736929759299	-288736929759299	-288736929759299	-288736929759299	-288736929759299	-288736929759299	-288736929759299	-288736929759299	-288736929759299	-288736929759299	-288736929759299	-288736929759299	-288736929759299	-288736929759299	-288736929759299	-288736929759299	-288736929759299	-288736929759299	-288736929759299	-288736929759299	509571822450928	194241943282451	-288736929759299	474110935207221	506283517648393	-288736929759299	-288736929759299	-288736929759299	-176597143823551	-195176038293413	-288736929759299
Ojap_102559_c0_g1	-288736929759299	-288736929759299	-288736929759299	-288736929759299	-288736929759299	-288736929759299	-288736929759299	-288736929759299	-288736929759299	-288736929759299	-288736929759299	-288736929759299	-288736929759299	-288736929759299	-288736929759299	-288736929759299	-288736929759299	-288736929759299	-288736929759299	-288736929759299	-288736929759299	-288736929759299	-288736929759299	-288736929759299	-169671496634982	-288736929759299	-288736929759299	-288736929759299	-288736929759299	-288736929759299	-288736929759299	-288736929759299	-288736929759299	-288736929759299	-288736929759299	-288736929759299	-288736929759299	-288736929759299	693216067738841	699139224600901	-51377828220408	689147288496271	661376405991187	-288736929759299	-288736929759299	-288736929759299	-709097906637348	-193979857343341	-288736929759299
Ojap_10259_c0_g3	-159541217456053	-288736929759299	-218926149771575	-288736929759299	-248060144777152	780584767649009	-288736929759299	-287658101697696	-288736929759299	-681800227295921	383522879959622	-632448615268079	-266221821323959	-225967916235751	-288736929759299	-288736929759299	-288736929759299	-196781604201884	495232791638804	-288736929759299	-288736929759299	-192195510680372	202981401718697	890660655762084	-132174749954439	-245520327610298	867960744855602	-266906936087613	-233658926985973	193130095492201	-265044099978436	-288736929759299	-262928555517377	-218580391509205	-168575896064098	-288736929759299	-288736929759299	-288736929759299	-288736929759299	-288736929759299	-288736929759299	162735967194542	-192438692542579	-288736929759299	262446401094126	-20523674371798	153563031192735	487091431058765	-288736929759299
Ojap_10259_c0_g4	795635174031489	-288736929759299	-466752120113743	-288736929759299	-487644894298574	-288736929759299	-288736929759299	-271976746051389	-288736929759299	-674218205547951	-288736929759299	-288736929759299	-140234248912742	519609474894478	-288736929759299	-288736929759299	-288736929759299	200534072829167	-288736929759299	-288736929759299	-288736929759299	836012141083362	-288736929759299	-288736929759299	10820046437922	-805606024671389	-288736929759299	-13297538483355	-410283639787677	-288736929759299	-881002083760766	-288736929759299	-551348853749054	-288736929759299	126890454824998	-288736929759299	-288736929759299	-288736929759299	-288736929759299	-288736929759299	-288736929759299	-288736929759299	110414199448604	133257416026381	-288736929759299	725012594008043	-288736929759299	-26531831930118	-288736929759299
Ojap_1026_c0_g1	171577574705148	278243801080275	-288736929759299	-301409461994787	-302731365942402	278509364396636	260348534971065	16693829006566	205061963687787	348629470051854	195667013299835	182374481525951	118605242168286	863563868967494	595860838693447	178750775999793	166894616633072	193289857117369	21949479580301	3023379097185	-475778764720788	185452676634511	248751453050689	171890740907221	345140422990853	24669871205243	352410343354388	926450645727195	245541505347002	3234881558396	369741281712441	398903735144759	268697394042165	368992086868088	431141260834516	290422721518982	405795279235483	361712883177044	616091716640219	124894218886615	403424020190568	521271926550745	630535492583366	488188593928528	471843889329623	380937317252808	486898062640926	430019540070404	27867844011469
Ojap_1026_c1_g1	-882897659077444	-288736929759299	-11167650438761	-173648739803108	-117042741757592	-11994380349129	463456800821066	-114425071877318	-641908645621947	-288736929759299	104820886595888	645589661500656	110547093507143	500284654081706	176127899807646	130760854098612	20096870715061	159822907787456	149834257841029	135980696469869	-15942517982317	-274890944248995	221529792899266	139379413427529	231237775052182	149691903876023	-393921557642852	265731269879715	495039214182933	195495434066827	126711419431699	748287344874087	176940732326674	546025024797545	-117121547479932	471264752666767	314366980663513	411070008873222	363719755933194	534353200858421	440855614119783	572816118790957	531975605242451	295086950866055	247314623907385	340577292107552	560434502009137	622386716197977	384179409317575
Ojap_102617_c0_g1	-288736929759299	-288736929759299	-288736929759299	-288736929759299	-288736929759299	-236826496934477	-288736929759299	-288736929759299	-288736929759299	-288736929759299	-288736929759299	-264053546245486	-288736929759299	-288736929759299	-288736929759299	-288736929759299	-288736929759299	-288736929759299	-288736929759299	-165925565190796	-288736929759299	-288736929759299	897703557258037	204281104838563	32293444680146	-288736929759299	834301033592377	226876971490873	-147947742320867	14186823954265	-181221638840389	338337709236491	382345603253081	316790991511651	-201016103311736	-288736929759299	-288736929759299	-288736929759299	-288736929759299	-288736929759299	-874562619077032	-288736929759299	-122128277960108	160246576574268	464990508114246	185328201048305	492884348508674	329377238880137	-170632179269086
Ojap_102628_c0_g1	-288736929759299	-288736929759299	-288736929759299	-288736929759299	-288736929759299	955809029741678	842476943997899	910564854740868	848443460269335	918544982887194	677559471739036	833124718637726	857904970161247	791134839927413	912349449098063	699690377947923	78703589785386	77120563449243	66184352287361	820596735978705	512317913419534	597046658321156	508765576100191	487825989883665	522735800129051	-112804937948007	334261015412009	52688838976563	300152603261389	540638169506802	17045582505342	349383056397302	364180937353752	285611813109344	137705208840642	105555299045969	-250429965602189	222152795314416	-288736929759299	30696480714051	593312969134171	206296543533602	396196786895224	124156140501873	-223147596952798	-288736929759299	48453231614469	462941272361076	217481300142428
Ojap_10263_c0_g1	-288736929759299	-288736929759299	-288736929759299	-288736929759299	-288736929759299	820210754447305	816850452832158	818774021014569	81795787665825	85919826141179	755254469108305	764397939726198	740750916351946	797672471156692	779265076629657	724716021917183	777887232875695	754905576980459	720692616724267	745899782888942	622920843624361	667715241698824	51481551099783	525107651979971	444249075958225	363023552780207	357137635138757	328355871543485	425718926926369	519317943212677	370810382211443	520370162742223	545277578785909	50138455964627	489181112352651	20817469792289	361256834885595	-652498168587463	494985721473347	65225472654062	85474644756719	513308703103928	571380725199889	125278095816701	350134381678044	238492403070593	736107740211986	426049229338708	328478426797907
Ojap_10263_c1_g1	586041514576607	582610729017354	56814745423171	572907081017688	632073800466323	646165690109614	572081184025265	575406028857528	560893641293707	580381489698695	546115263957181	510142142023246	501715975741623	539714135732385	647325960733757	726634698741189	670430622342552	667660320414415	663703663019568	677939259025024	574125120669467	652900574262308	544582757739029	537318979800065	514431451792474	429873287198583	452369285749076	436521737101614	417411225441219	599197157283934	307008279132949	520759597767458	580796964248912	562024771279787	51446246993497	305613373660386	335135420094289	-198340532683367	56077262284147	564240917636113	185932298749795	481973546117479	486965966274856	328440812018657	172778511389977	154994770173285	205398788186861	218244212943797	31342790801114
Ojap_102663_c0_g1	-134028701477431	-288736929759299	20854205813227	-3067538330805	228253525945278	851960621086028	552914876364617	328595116288067	335399186484098	806143236582882	398624461265401	183105568703769	151696961235011	122365492490893	711685638661534	132392312219565	110757352247275	-253532255953429	601629482934137	-164117434468827	378950150289579	-21548920920547	108708300171086	129774989701186	202719593890044	111355863727691	172585799353736	285383282803903	949844272970206	912293210660137	125138828400155	999222977904779	-80739438531829	966475972234599	212417744898478	-186246895121938	-288736929759299	-288736929759299	-122548394298625	-801025806421891	-25608167712579	-202456385476732	433215112416049	-288736929759299	-288736929759299	-634273737487862	143953896114809	153289739035791	-117845073623524
Ojap_102673_c0_g1	248554905741973	121900935067621	179541558526266	187404406817551	165782377835911	724161880119579	551876722999381	574798387625759	-393651803096709	-434797367067997	-726063464951827	-660003717630383	-413114642786107	-816254077438041	-228552947178657	116888213868538	907980641226542	108090016928837	185124875694928	241001824621052	-432283874390093	466938992780349	2269198168204	660680228869257	819133549329164	61170650453071	106978516988578	-31205698729338	128672747349537	197497969309121	436609130162158	172589438705942	16202589791952	166919713189656	551814521899281	-186498713209711	-106871576413387	-16885394952178	361286990065342	287296013211429	524210644373835	177599911570508	206371288329908	-194654434034694	-198411567019084	-288736929759299	-223496159106224	-288736929759299	-288736929759299
Ojap_10273_c0_g1	56348769063596	479436082332983	580434493912155	541488070271077	534610549738331	296444010222262	364723768331972	309877360823938	247840027569184	35830398491937	398665896633354	377695145585012	35140282080214	323947064151275	391592040150891	448815413043909	384939645936741	391145242520541	436333134323619	429999862722422	456087080624331	424312981337619	463181707266587	407289257705329	454930721730359	427671733462931	412630797649135	573193150630587	440625320448643	411805830044498	486512013935677	392312562289157	430467101196761	500962542702732	407319115420491	178980538613765	464419476540861	407577490784419	42729845868469	310734167024954	4088113451715	339535274558334	318067258858252	487357855226506	453317754062966	379731490941056	29190701829984	185660739809926	366859883520999
Ojap_10273_c1_g4	-288736929759299	-288736929759299	-288736929759299	-288736929759299	-264684928522097	185512746027154	-750490900749835	79625419281237	-569408583589854	121792658112109	661620418665538	-438247740934536	836208154224558	132376577741355	-288736929759299	259133985536204	219337519716877	140939096148988	259154361064769	347440470486718	153896760377801	119499993476506	145385799017545	830104215362471	-288736929759299	135719898722024	226663132423027	-288736929759299	-145277875183316	103015833483418	-288736929759299	-242813280124787	-57458334114034	258178654558579	288914901425446	331966753413883	270350885443108	434662317683343	-288736929759299	-288736929759299	-288736929759299	151168319163489	-154761584812002	-713288813946739	504187872232634	-352381019682096	393810088943908	205638563876698	167942066597582
Ojap_10274_c2_g1	615231213950307	655280915464762	646441231420065	665088049113394	671535380126511	570284568993287	630699797749911	585458616307824	599695125938449	617335969671659	618468573730087	565914360599142	585337329865953	578578313683158	638731216901456	610974186199741	589053390287151	524158534424699	542732656802103	53149106901537	503426024869324	523888543815533	402470958622025	414552152463873	396735606135614	462718815371368	431400535269366	481914527824932	442648359198721	433749106878778	424895029953269	470690804862079	440375407610558	374348020233452	428377133917951	326252961767589	348143207858713	476196066861265	56399006849099	312194689796382	471328627069736	373598507006697	396548673922997	264638876352936	276082606012939	246705957010319	44462399305911	570321202830403	246639893376864
Ojap_10275_c1_g1	546960465689786	692540605063867	552811753064718	606806863468469	640264152035961	425661006097318	420456639496688	39879241445731	263279907883058	346313365179461	319952352229266	421082073333594	32865623810693	411825892397029	291830373436131	543668418224257	368956003509448	280636198653026	29068681683876	202210019114592	407016998996293	368590392810192	114787476517123	454949888994045	384718365440337	600349602355163	510190959562067	462173830330561	467110351090044	243541545650124	467562338738391	36817959304005	352348640843729	319623698309247	511337970046405	-205078371326396	334815644404629	-822001615162994	14849021803776	561192401223845	522370686911287	148036611815004	-85035331957302	348537123165508	314475268702254	280057297187427	497488296620798	247811550794734	585462134217697
Ojap_102753_c2_g1	-288736929759299	-288736929759299	-288736929759299	-288736929759299	-288736929759299	-288736929759299	-191889151430217	-115077388818561	-288736929759299	-288736929759299	-136728007326242	-554706746986366	-134215237787479	-154821268591236	-210925431799584	716526552319418	-136373801376674	-288736929759299	-16628589826378	-16672531023533	-288736929759299	-288736929759299	-288736929759299	-218432662659193	-288736929759299	-288736929759299	-288736929759299	-288736929759299	-288736929759299	-288736929759299	-176995270131861	-288736929759299	-152035561274944	-340837996746832	-179277852352207	-288736929759299	-288736929759299	-288736929759299	-288736929759299	771683266083234	406032925817771	-11278859947439	181051707364765	-170207915396916	-288736929759299	-82028318929432	280558122616206	198439619808855	-157723517710692
Ojap_102755_c0_g1	-288736929759299	-288736929759299	-288736929759299	-288736929759299	-288736929759299	-288736929759299	-288736929759299	-288736929759299	-288736929759299	-288736929759299	-288736929759299	-288736929759299	-288736929759299	-288736929759299	-288736929759299	-288736929759299	-288736929759299	-288736929759299	-288736929759299	-288736929759299	-288736929759299	-288736929759299	-288736929759299	-978568656244173	-960886921861012	-288736929759299	-12665583530572	-221285522632211	-240969533970213	-637299876428006	-288736929759299	122171301214953	872760977760437	151064185569836	103924257077386	-288736929759299	-288736929759299	-158367380032503	-288736929759299	-179172861985502	-157892899506717	-288736929759299	-288736929759299	-288736929759299	-288736929759299	-288736929759299	535754889114228	358457319558171	-288736929759299
Ojap_10276_c0_g1	651440878971924	712662896689781	687470709669982	70686444241661	735646045832332	765745282179003	785440939389993	769596913037627	782326217311608	77605898733068	76803224236939	755102420625277	760605815001785	770012481397396	77874294203906	701200738792972	706314089629925	697427508478809	615557382976125	619192922956539	703643838288431	622710650779822	454643222106849	639612904946412	581008982258787	697295850417151	524133838979916	505418520135108	579224276386548	365972849695281	522026368689486	404940201319928	402343484325494	377012142735422	550987097892734	550876115427837	597583321298444	527449769776175	590037114848616	638194094104148	67161095782593	566440031646226	518626660465532	563105577167368	607680885433741	567074164359501	524395761560024	-319458173087544	604599701951185
Ojap_102766_c0_g1	-288736929759299	-288736929759299	-288736929759299	-288736929759299	-154720324813493	-288736929759299	-288736929759299	-288736929759299	-288736929759299	-249763512563763	-288736929759299	-288736929759299	-25892985111447	-288736929759299	-288736929759299	-288736929759299	-541545867039362	815757352468867	141233115926627	-288736929759299	-288736929759299	-288736929759299	-288736929759299	-599801949519501	-288736929759299	-288736929759299	-288736929759299	-288736929759299	-165087588888105	-147631656940656	-258693851630966	-134498810177649	309351092875352	-22153947922996	-121559564458487	997008401041258	120022041321037	122523915735235	105869370009361	114349666046448	825596261969564	14000854851976	139354033246932	107647595013692	115048912032181	862664624731618	244580698551016	228128398318908	14707764085634
Ojap_10277_c0_g1	-288736929759299	-288736929759299	-288736929759299	-288736929759299	-288736929759299	-288736929759299	-288736929759299	-288736929759299	-288736929759299	-288736929759299	-288736929759299	-288736929759299	-288736929759299	-288736929759299	-288736929759299	-288736929759299	-288736929759299	-288736929759299	-288736929759299	-288736929759299	-288736929759299	-288736929759299	-288736929759299	-288736929759299	-288736929759299	-288736929759299	-288736929759299	-288736929759299	-288736929759299	-288736929759299	-288736929759299	-288736929759299	-288736929759299	-288736929759299	-288736929759299	-288736929759299	-288736929759299	-288736929759299	27717490118384	406690368279068	-288736929759299	289844594566864	365301794781746	-288736929759299	-288736929759299	-288736929759299	-288736929759299	-250650189406522	-288736929759299
Ojap_102772_c0_g1	35786544127118	2124038350255	388839321952977	400153414069806	409402469100492	544988514894414	538097037352871	563783132391876	520565002656888	505915922197677	572853730453794	578724344526146	627013411167546	580283064988019	595981989135375	585780394983015	574416560902353	549429764921191	55885805782428	571143409082981	539499176865414	59033626566602	539614526146859	556459508790528	626594211877619	695197111626494	598778729042006	729809395653612	604233281519907	508150772295405	603389954302076	525713308159421	543627200306927	469600693939775	571335610271589	612157850129817	564214394370813	578586766913804	540906018922958	668594266990873	602831892791516	550578865893645	507924543827404	508165108560121	547183844454804	579064837371533	461192637513367	395181764978795	4984397507972
Ojap_102772_c0_g2	684822927868296	69318780886214	742482763160449	860623833647285	801908326388477	715260579400103	746991091067944	751570632234031	733618036171332	748139266829634	684704499666261	627865624144222	720234821479135	692368169721064	696207937060918	614491776000817	558156013834055	530079598578463	38134371553086	49126420274445	57383974593981	396377043122059	296725036543171	527370190576547	442476125054126	661692188384995	495666543102384	651055297672591	619614067864731	298961122209316	50123116885474	209650247640837	286669462519607	273384002208111	560038991220104	429175577554884	463938774580977	504700224102314	547032628206573	473689030751897	588379912909027	385316468894526	467962441237393	343427345183495	363127277558269	388584204360791	469297525824398	-199545644985852	445591423309797
Ojap_10278_c2_g1	-191730283147472	-288736929759299	-288736929759299	-288736929759299	-288736929759299	447607004920537	-288736929759299	-288736929759299	-141624464120671	-14857957841019	128058917694175	755320387806243	-532001649395284	463990921949374	-182791065696904	737237052105648	145880279825215	102842538294605	271355535366691	826043294815047	158413269959213	700965798216384	284720239740482	5962678129957	-166463667939378	-212477374352433	-207710599174096	-288736929759299	-123711185245168	805052241213272	-935551400660931	340675439388294	-203794862332354	-465429485619348	487721791676048	-197747503386749	-178480705409555	-698003133149718	-212421854975121	-288736929759299	57282821836779	41441346790646	88600942612986	-171704928634216	-113835643723071	-288736929759299	-621925025074648	-519261225607279	-222771176532979
Ojap_10279_c0_g1	-288736929759299	-288736929759299	-288736929759299	-288736929759299	-288736929759299	-288736929759299	-288736929759299	-288736929759299	-288736929759299	-288736929759299	468929707571098	41647941629618	385394684281229	356215834138616	336983595018539	239240216336911	342106087169371	255105706151845	197669976693073	245550903084843	274613090272855	668555128402692	873044881011296	920655501609118	-165474606906197	-288736929759299	-830565190638398	-894302153262399	543762744199436	216035322499059	-76919454937614	-108421067663145	-988407051388709	-304608934886491	-247711191765193	-288736929759299	193215380917777	-288736929759299	168106911786124	-450010635186486	278446433220098	-99782593628832	191819462578462	-288736929759299	-136359635532224	-288736929759299	14950660814283	190049983304047	-288736929759299
Ojap_10282_c0_g1	143501334541504	131846677691881	921909945718348	316491499560754	180500671756074	497210938431546	319722951007068	519991848870735	436220229733594	267907995059108	462575668076771	594214672735234	580313936995601	621605774430022	444353688450722	448313304141514	314092109595496	408784716330047	160298910459553	277228551870839	562400532468341	458567621448194	960621416992265	496846401155962	434135136301431	673635750876975	554161095198952	62053986830737	608220802861662	259378551611901	580206011344755	119101338039325	38198131246416	-990499511791487	522843893376392	174025180708537	-115047868678681	-288736929759299	-574711480305969	105608535874138	498627353648046	236323142960554	1002863405809	661534676028967	-288736929759299	-152745170747723	373969830484015	-902515734545225	593222003938085
Ojap_10282_c1_g1	-288736929759299	-288736929759299	-133295397702708	-288736929759299	-250208636997066	-288736929759299	113164732947629	-288736929759299	779840967921987	-288736929759299	-196945429353935	-110321599774059	-288736929759299	574947209641205	568135408156252	-288736929759299	-288736929759299	-288736929759299	-288736929759299	-288736929759299	-288736929759299	-288736929759299	-288736929759299	-288736929759299	-288736929759299	-288736929759299	-288736929759299	-222686443481521	-240917141307624	-288736929759299	-288736929759299	-288736929759299	-116980654974938	-222288787236714	-238198735668522	-288736929759299	-288736929759299	-288736929759299	-288736929759299	-570624355494502	180950986778876	518289048071898	-209943371106147	-288736929759299	-288736929759299	-485707341943284	935708250860011	380086061154237	-288736929759299
Ojap_10282_c3_g1	639803476963674	623029644576926	67950094982514	656304323907771	656714620381642	513770468342638	509215022560572	523320154985362	553548918381285	499829435468814	679767472893127	689260424564891	542868324804101	658263661272749	623245269425248	648004511830705	722212994185358	707866944012199	6499346932381	548885838076918	451170871110667	766112512338447	449986342842448	359713271814664	356188981911443	33080248318691	276921680494355	150461335329931	102615088631157	32962258114613	856462011519961	374650797712429	397572326946749	361942578070603	102606500973568	653596462547062	672393262948882	575052740738586	424846368426115	262527029092713	242044443351691	554173744265707	438732834775756	621279990427696	661590519514438	704333394733939	123638795599635	-756651190677802	409771142054824
Ojap_10284_c0_g1	-288736929759299	-288736929759299	-288736929759299	-288736929759299	-288736929759299	-288736929759299	-288736929759299	-288736929759299	-288736929759299	-288736929759299	-288736929759299	-288736929759299	-288736929759299	-288736929759299	-288736929759299	-288736929759299	-263516745932548	-288736929759299	-288736929759299	-165483345568101	-288736929759299	-288736929759299	-288736929759299	-170544867785679	-124487020173859	-288736929759299	-288736929759299	-288736929759299	-288736929759299	-288736929759299	-288736929759299	-288736929759299	-288736929759299	-288736929759299	-288736929759299	-288736929759299	-164855913735339	-288736929759299	51705505467749	553760073872134	-319084654876922	589318097093578	601295599973282	-159967520681231	-162865495951203	-288736929759299	-181714058381664	-946163242774718	-288736929759299
Ojap_102852_c0_g1	-288736929759299	-288736929759299	-288736929759299	-288736929759299	-288736929759299	-288736929759299	-105523742935889	-11241872632276	-288736929759299	-288736929759299	-288736929759299	-123593187727565	-260609575475726	-148121767344047	-288736929759299	-288736929759299	-187801140277385	-288736929759299	830746851464943	-350325888548031	-150052653820447	141911953629116	251205752098763	141754081581349	206423988106961	38823509807815	248289212083514	288400724759202	-532050081586074	326411324002612	636189153291462	107729234828996	356978517527929	355863000297179	206621036939103	22007871653325	160096272702993	378330472772592	-288736929759299	935136794613023	503589339856742	299197665702463	167869937450382	-215808653491251	-288736929759299	262729741778577	-200047927995448	221753633049943	454658827972753
Ojap_102859_c0_g1	-288736929759299	-288736929759299	-288736929759299	-288736929759299	-288736929759299	-236337327448096	-288736929759299	-270892303969328	-245630551556532	-288736929759299	-288736929759299	-262646401469229	-288736929759299	-256212729486811	-288736929759299	-288736929759299	-288736929759299	-288736929759299	-163312609660596	-989850369446427	-210954480698748	-202135929770928	232764922772348	-101822123523116	-288736929759299	-12516099518121	102385726304998	-157268692905614	-162016797867089	376137617939275	-206719205923036	-223278107516757	-109448391860911	121165352783269	-780600289663767	-714025198487219	-117464333788406	-178419319995332	-212286556255902	-288736929759299	-217503546803672	-108494435982757	-288736929759299	-288736929759299	-288736929759299	-152927881457309	-450755837768947	17117625663672	-288736929759299
Ojap_102894_c0_g1	363290570517105	191985384367137	20975658776939	311378965460353	349027627722608	238572417033701	214664043756724	187392431528388	19355626881669	250925510622665	225453831508258	219829787963028	286552916337531	300458964720457	137126148320314	159784679912639	289975324808452	125996147181553	204597609452697	18419409743237	238999088215701	195594146935793	209894063720114	220143125813792	285313548099041	277670511960586	258048959250921	317942003103374	242321906645115	149683078212615	2662192853891	107014131883607	201892799143732	251928276534086	276509758749341	-367910190127124	231868654162038	-288736929759299	48929233730391	-461648004758164	248352834137516	139392740234396	3706253211936	365427201711856	371672071069309	37769257974805	20359313851412	986094366238457	405650086708135
Ojap_102896_c0_g1	571362696696216	614138324623335	548355034067298	606702066683444	606514812739023	612578152975516	596990448570898	624168120573816	608672681549026	57939490406084	639349345195123	650774731782757	630325215194534	623396524454101	62516023882437	655642759905235	640195107067276	594409826551459	575940948234993	589772807343096	587073836243641	570065422838863	501883431059008	535844708514979	576577993490914	594288420205599	508234987353479	636396005375534	557285964820289	463136190871348	60775847378867	52269301631693	478857994432538	398804510224735	521426696603116	542307758885325	462982075657296	413085773334372	543868684539221	50679689733947	524427432121538	38347954361863	366347618491248	473397737327115	471937806311473	49420759720654	390930187229621	686198177979932	554904723073004
Ojap_102896_c0_g2	-288736929759299	-288736929759299	-288736929759299	-288736929759299	-288736929759299	-288736929759299	-288736929759299	-288736929759299	-288736929759299	-288736929759299	-288736929759299	-288736929759299	-288736929759299	-108195576965127	-288736929759299	-288736929759299	-288736929759299	-288736929759299	-288736929759299	-164934753331239	-288736929759299	-288736929759299	569386585331445	-808237834193378	-288736929759299	-288736929759299	255688115739014	-288736929759299	-288736929759299	25514245509565	-288736929759299	-224766622990715	-288736929759299	-82711282055784	-288736929759299	-113220193116314	-129769282942348	-288736929759299	-288736929759299	637347814501965	936385515078305	-79854853831981	-207164474411978	-288736929759299	-126778182556032	-288736929759299	829269421440723	440068240328617	-288736929759299
Ojap_102915_c1_g1	-288736929759299	-288736929759299	-288736929759299	-288736929759299	-288736929759299	-288736929759299	-288736929759299	-288736929759299	-288736929759299	-288736929759299	-288736929759299	-288736929759299	-288736929759299	-288736929759299	-288736929759299	-288736929759299	-288736929759299	-288736929759299	-288736929759299	-288736929759299	-288736929759299	-288736929759299	-288736929759299	-288736929759299	-288736929759299	-288736929759299	-288736929759299	-288736929759299	-288736929759299	-288736929759299	-288736929759299	-288736929759299	-288736929759299	-288736929759299	-288736929759299	-288736929759299	-288736929759299	-288736929759299	122803648372776	303464811126475	-288736929759299	35363190354515	182823494854822	-288736929759299	-288736929759299	-288736929759299	-178112404671686	-802503984039005	-288736929759299
Ojap_10293_c0_g1	-288736929759299	-288736929759299	103435793385899	-21750465318496	-288736929759299	-288736929759299	-247142853335233	-270095602847129	-288736929759299	-288736929759299	-309905640238559	-71234790349917	-288736929759299	-288736929759299	-206775047850352	-288736929759299	-288736929759299	-288736929759299	-288736929759299	-160876101051924	-288736929759299	-855953480195995	-288736929759299	-288736929759299	-288736929759299	-288736929759299	133969307120057	145903363174553	563452294662873	123796313981265	-207041704505763	297508669068926	-500858771838027	267987479725309	242791402061415	-288736929759299	-288736929759299	-288736929759299	-288736929759299	-288736929759299	-288736929759299	-288736929759299	-288736929759299	-288736929759299	-288736929759299	-288736929759299	-288736929759299	-288736929759299	-288736929759299
Ojap_10294_c0_g1	-288736929759299	-288736929759299	-288736929759299	-288736929759299	-288736929759299	-288736929759299	-288736929759299	-288736929759299	-288736929759299	-288736929759299	-288736929759299	-288736929759299	-288736929759299	-288736929759299	-288736929759299	-288736929759299	-288736929759299	-288736929759299	-288736929759299	-288736929759299	-288736929759299	-288736929759299	-288736929759299	-288736929759299	-123554020061495	-288736929759299	-288736929759299	-288736929759299	-288736929759299	-288736929759299	-288736929759299	-288736929759299	-288736929759299	-288736929759299	-288736929759299	-288736929759299	-288736929759299	-288736929759299	41231049893313	-288736929759299	-24135350249523	196207693069309	138960768956633	-288736929759299	-288736929759299	-288736929759299	-858290017906013	-133980754738763	-288736929759299
Ojap_10297_c1_g3	-288736929759299	-288736929759299	-288736929759299	-288736929759299	-288736929759299	-288736929759299	-288736929759299	-288736929759299	-288736929759299	-288736929759299	-288736929759299	-288736929759299	-288736929759299	-288736929759299	-288736929759299	-288736929759299	-288736929759299	-288736929759299	-237586883404081	-200017001172173	-288736929759299	-288736929759299	-596418354692824	729709412710328	162045602091317	-288736929759299	102758784361161	-181346207835094	-154387291232969	-499445931660465	-598201372464656	9604028331502	208873436097112	300874237894817	138060922630517	471849123240332	-288736929759299	924998592081707	-288736929759299	-206776212254475	-288736929759299	-288736929759299	-288736929759299	-200777299816984	-288736929759299	-288736929759299	556442313989211	412548188956028	-288736929759299
Ojap_103_c0_g2	-288736929759299	-288736929759299	-288736929759299	-288736929759299	-288736929759299	397825260202232	303787867924873	32905532571267	399998205155479	372265832965111	542362894645134	514475955962113	497844312630327	496818292310629	515340482002724	517572159723962	69064503031899	584790104775551	655868048918778	680887152178721	503723912036947	667059020670801	665586003009592	531442803205464	460088667797489	257413605843364	38423434031893	-783957300987829	300570418491329	561842751669136	300006189844516	609309662260684	428127665909901	485570605189291	42861216619247	759027263936212	776407097712595	751555429499118	757718473719816	719177467845114	402556434003596	740762924699193	701960427120246	739806050549778	711160037510004	678959240237877	295670833025716	684756132652718	555930391946972
Ojap_103_c1_g1	191482145620879	39021744331103	338269995929342	247832156250759	232265886382321	674356228678458	677449586312726	729255148494732	655069360265248	691618322566902	604569311856956	610853021826484	603386306728414	618901091049898	634466859674662	548352699766987	630538367005465	545792135446118	520307675905113	5482136000271	464210844568267	508698242970225	360662414086719	343602234208248	346365967762759	197243686518802	46124402049968	252115039398714	270412295187038	136219881057346	635720547320699	398159329352792	320418837326058	215975208943781	433024615250656	-179541513587178	408870641231394	102047398972838	152559550702806	252592054357204	419496626497847	303711043310279	360688738586962	273136204262305	326342856637683	220736293901465	385577824039561	528260144426462	708825447408176
Ojap_103_c16_g1	-288736929759299	-288736929759299	-288736929759299	-288736929759299	-288736929759299	905594182476207	-288736929759299	-288736929759299	-288736929759299	-288736929759299	-288736929759299	-133334721333636	-288736929759299	-485322145437547	-288736929759299	-200469908592586	-288736929759299	-288736929759299	-102702984974593	-288736929759299	59211942211227	171622070684373	305256251731208	169065859659211	727769074570653	-166702329021182	127956472659841	-288736929759299	-288736929759299	110887140291982	49473348760171	123529813726005	581161231603692	172411304061507	842519127409051	-288736929759299	-190868422325962	337458608258128	-167279896585356	591225606533007	903708061175168	330022966582367	265030146088259	153072070666695	-288736929759299	124909858565602	772507264318808	457628787984874	-288736929759299
Ojap_103_c2_g1	423139068724549	310148207952306	396512655023702	438502169702406	434907746151522	404063225786223	211713005697449	38486968098039	262766270021067	232103086861731	356489356233844	266606908947153	340135149350619	329018112382601	46233802476343	42705540468637	482724613503474	401222005360132	420905235413066	468821701705683	413754944405084	368022558986979	475102485496076	365151589613412	313868210676212	455247371885909	355575093441659	404603818625679	358313210822861	510307857266661	457188822919707	558571555978019	542853466398879	394721482818243	46516557985252	286997667467078	284166792603136	210089355095195	536984020275633	496881658586905	26163148323437	240263970251766	391289408373765	337276945176961	351827948689129	411166657097757	190851047830768	375439164910501	964168201221133
Ojap_103_c32_g1	185840194943764	-288736929759299	599905747200044	29265247454179	230263713274302	332424598181738	286283570305376	317764471690872	292010319162322	304374626883368	330514869846558	325175938011115	291154901160824	32487496655919	377839146724633	255114777262362	210622997749031	2366225286737	198294925280017	105790855255505	201219411843114	969766423959143	105793063609177	20250723533397	85249390007692	364968662500695	201690533382275	-119028256384371	188902247222679	-122593922444452	249289355668705	-459910055227864	313492620662368	-216081919779388	16982243753887	243475526488179	26508620162827	241904261333235	546796769312259	-574852581390581	300254926682674	105778145547353	-288736929759299	140412897228122	203053738945507	181759495191807	191213652506905	-114919835148351	357255742295887
Ojap_103_c4_g1	-288736929759299	-288736929759299	-288736929759299	-288736929759299	-288736929759299	-288736929759299	-288736929759299	-221468530771402	-23921739121993	-288736929759299	-186587863598675	-262147395233628	-251106572103339	-250344052939284	-151289198039854	-288736929759299	-219260162957893	-288736929759299	136202943795409	273490498676664	-288736929759299	-201738383475885	236765053012004	214028994800941	13048892361923	-288736929759299	473756121622479	-129590779523762	540007348159976	177292365190306	-115907279479863	795793118495045	589477646256448	194809131848214	134207394697789	-288736929759299	-288736929759299	-288736929759299	-288736929759299	-288736929759299	-54737069184763	-198898783836299	-288736929759299	-288736929759299	-123653502249563	-288736929759299	107507794149008	-894163191425748	-288736929759299
Ojap_103_c8_g1	44629981217971	519436630389149	493846258979266	363330203982691	391915526938049	410827075373441	475974870356962	386910250590026	403265415317408	466669751365136	406311300399788	454763634841383	403208759386073	469190306585401	218710898976081	399852094662266	412467168707169	388564577692306	349942293987943	162236637826661	266654403736983	272739131625965	232056954253259	110012089309833	149631253188119	102236240756108	125990815950388	-127189119190776	133358723803942	202757302395868	812800152978766	153231128885541	779168436463999	124665123405846	225945691258615	437925902434686	413953402736362	342958345691728	420251554569237	-288736929759299	196767354463493	434371055307556	19981367170805	198631421409863	253344917023279	522458328650479	108203655247069	-118812870937761	401275820291249
Ojap_1030_c0_g1	632897889145813	555308335547676	402396754245696	376580548226958	546248129226182	572053006852698	476304197074415	553192604719393	494310868851744	534753366074597	51221425973512	575700505169157	535753648217764	605885679055212	447334235874882	486976067452696	557771059219126	4824891801638	47251249062643	476083725371114	421834735148217	457760229918135	550357213166005	471482722424281	430023272869568	388813077454169	422539876246216	272205537051736	366646448456747	447037410926885	510217580100737	379110000481136	317696812791796	469008281047878	492659819974525	604132473992375	290748047711676	628277436916676	48422819436254	151981176281577	374581541734683	262902755259948	305153556503865	67715510058468	6906810285074	664289187954696	609698718573938	750943510331673	737914025035468
Ojap_1030_c1_g1	-288736929759299	-288736929759299	-288736929759299	-288736929759299	-288736929759299	-288736929759299	-288736929759299	-193582587229106	-288736929759299	-288736929759299	-288736929759299	-642154622008175	-288736929759299	-288736929759299	-288736929759299	-288736929759299	-288736929759299	-288736929759299	-288736929759299	-288736929759299	-288736929759299	-288736929759299	114418357115065	-288736929759299	-288736929759299	-218151481815202	-288736929759299	-288736929759299	-288736929759299	-132053160365201	-259463739180611	825523240829349	251052494915184	127606752629841	-194402129775687	223328104336029	-195945330739718	-288736929759299	-288736929759299	-288736929759299	156484824907303	629271123816346	145021957263691	-288736929759299	-294172078027417	-288736929759299	859838710837439	136258073532107	-288736929759299
Ojap_1030_c6_g1	-288736929759299	-288736929759299	-288736929759299	-288736929759299	-288736929759299	-288736929759299	-288736929759299	-288736929759299	-288736929759299	-288736929759299	-288736929759299	-288736929759299	-288736929759299	-288736929759299	-288736929759299	-288736929759299	-288736929759299	-288736929759299	-288736929759299	-288736929759299	-288736929759299	-288736929759299	-288736929759299	-288736929759299	-288736929759299	-288736929759299	-288736929759299	-288736929759299	-288736929759299	-288736929759299	-288736929759299	-288736929759299	-288736929759299	-288736929759299	-288736929759299	-288736929759299	-288736929759299	-288736929759299	340073772462121	430115794448266	-288736929759299	496402818930109	435301549176145	-288736929759299	-288736929759299	-288736929759299	-288736929759299	-195717980773524	-288736929759299
Ojap_10301_c1_g1	-288736929759299	-288736929759299	-288736929759299	-288736929759299	-288736929759299	-288736929759299	-288736929759299	-272137120945326	-288736929759299	-288736929759299	-288736929759299	-288736929759299	-288736929759299	-288736929759299	-288736929759299	-288736929759299	-288736929759299	-288736929759299	-288736929759299	-288736929759299	-288736929759299	-288736929759299	-288736929759299	-288736929759299	-288736929759299	-288736929759299	-230228880321374	-288736929759299	-288736929759299	-288736929759299	-288736929759299	-288736929759299	-157200132541507	-288736929759299	-270618782340578	-107271454605103	-120683211362225	-179462994912343	-288736929759299	699046182637911	102239182757311	-288736929759299	-288736929759299	140188910559466	736976862937564	-895485997162034	890943304335709	19943076265432	-116196211201074
Ojap_103050_c0_g1	-288736929759299	-288736929759299	-288736929759299	-288736929759299	-288736929759299	-288736929759299	-288736929759299	-288736929759299	-288736929759299	-288736929759299	-288736929759299	-288736929759299	-288736929759299	-288736929759299	-288736929759299	-288736929759299	-288736929759299	-288736929759299	-288736929759299	-288736929759299	-288736929759299	-288736929759299	-288736929759299	-288736929759299	-288736929759299	-288736929759299	-288736929759299	-288736929759299	-288736929759299	-288736929759299	-288736929759299	-288736929759299	-288736929759299	-288736929759299	-288736929759299	-288736929759299	-288736929759299	-288736929759299	408723432691494	-177799827053016	-288736929759299	432306167806706	476992985643374	-288736929759299	-288736929759299	-288736929759299	-288736929759299	-969382982210723	-288736929759299
Ojap_103072_c0_g1	338534274881912	40917939313105	317849871691993	373175104377888	415236648141478	398828618147179	472410184507621	444117184479976	535292888771451	450812587823478	407276597077133	376012971472288	428132255502265	508954078613078	417721784410425	251933461765154	255450573024596	311950138477314	267702751778914	291780607123497	331597717853442	353649610951146	36265507172366	365135074289047	360072853217723	420602441985312	318825735713036	216184844979666	375940147079432	231707537853477	340543462673361	361704462754102	365913098288723	34588737489401	320439427516724	241598415069324	368688967601018	258883139771962	225265603928251	105373694827192	332475501045294	298408543905632	360863774842064	297464481522622	290109416675812	327469985429305	196291450865843	708731651520605	25622357862834
Ojap_1031_c0_g1	490865308487186	625554655083665	-17780469321781	-287597380293723	586190496727155	909398015047835	819110270423623	876206787966856	83578844352311	86851617073541	858161639686044	843267023637382	867815640211312	855337610124637	703973100024047	888382965743041	915131371237666	881647491723019	852406049503555	875248545447469	823450777127238	735951319319368	776004610836585	759656537026222	701636013671938	793030126684226	729524456888057	-28582431968378	791781089674022	768171060170662	878864736804472	564483847286724	552376885867317	771151015344616	85781920734492	806336322902433	841307222834414	709094463402721	334365201386756	395391566134916	622634456285795	819849002483241	835565090042197	922209479509023	933364609331364	87419517777806	520057332639798	676740362622847	866938474844285
Ojap_1031_c0_g2	465964864611103	-288727742549505	593319905607491	614606385615874	-288736929759299	-288736923534476	-876909187342966	-17181328565963	120071422781499	-288720765996701	-288707425152212	-144436984262255	-288733483341614	262220738007781	863584134271616	-288656636824991	579739209575119	-288736644408028	-288736929759299	644290483720433	-287695089575518	810243148982783	-288736929759299	-288736929759299	846292516765533	243777482814052	506821656992262	809581704559764	200953463717019	-288736929759299	-288566515490403	7723650534513	772478386559757	-288736929759299	-964588571344302	-288736929759299	190997373097611	-288736929759299	83808595244722	911980613363693	639995332123198	-288736907770852	684575829656597	135892813408537	-288736929759299	-288736899035086	571697622944822	361581833600222	-288736929759299
Ojap_1031_c3_g1	628255722469543	585069874831957	621372382655598	636297159570909	659502088252852	77011947463182	688815766568692	756886628325144	751511254352849	738015421577442	840549317866297	835856250520975	842097253672588	837995651858622	871561657294098	836651045928863	86608006697505	849926693453151	85527474411351	868649324377843	688091338338278	77255195197375	795540401139694	669943638775147	703353798523468	517701857513687	628717549383406	552399280935275	558180227592409	745209012124052	534497218861717	787307964273047	730883703140536	720278849479867	612148239290349	671869745081435	701340326682158	6400030699113	875352518673948	857681237334872	593294487733943	797622195178759	885242984141868	753614348194315	756847716326489	762547919102597	376406685087571	180178939407156	406544583451184
Ojap_1031_c3_g2	193961859224593	35533173943251	174892483087596	724480688579378	240773229908217	572340244165307	355726205344804	501885662226183	444860593270036	548367910659053	537118467179705	579161673472056	586897524521851	598142524365136	405018977595324	481227588015466	601281436568795	623120738183142	666244385489555	45101845686765	379867518018528	46303296511995	658497974581148	5069249953254	515714215996345	315333488780021	32366783715587	263842757920798	280108481584712	528173204832181	259435982050178	240418949830678	31909544934131	581293464551698	47241989719562	592113408313297	528489604954548	48845841635011	131705519503373	135949836049155	339742944481473	470397806080049	547928316898308	511634713567038	540379489496237	45278627194998	258014398511917	285189446783532	43641465387666
Ojap_10310_c0_g1	-288736929759299	-288736929759299	-288736929759299	-288736929759299	-288736929759299	-288736929759299	-288736929759299	-288736929759299	-288736929759299	-288736929759299	-288736929759299	-288736929759299	-288736929759299	-156197209509575	-288736929759299	-109209939945921	-288736929759299	-288736929759299	644846362557604	144872588934293	-288736929759299	142600376481473	-307435400546306	221640861820918	497528055664282	-141424600508898	115548405469349	-688031592940264	-139180605311777	157742930047661	196344123331441	167209096080657	-290185031402242	522998710324123	105349855009539	-226777317843011	678618323422175	-335706693249456	-288736929759299	-288736929759299	-825110284902706	-156280828673334	-288736929759299	-288736929759299	-906896398226647	-105362531549336	379157092764101	200990678726125	104012410478419
Ojap_10311_c1_g1	146685752941764	-288736929759299	9980277656032	116775888240089	287647978419016	141148513310315	637588053805765	163314579700507	11811682647521	177778895379373	166909826626498	288006535065649	203851180482118	22995405730871	956843788142995	853435821032923	245598995873591	-635204341418232	-127100459846627	831772008826349	-494074543798191	175251586915215	118297769463188	606524814753663	774097468845794	-723066439524819	150621505785116	-288736929759299	-236690758492838	713190260021054	-208833524106296	-288736929759299	-203053170234226	581167113022719	401715754359952	384886307071271	311657787687572	380885716400654	176859251281693	-288736929759299	672583996594488	146510264078133	176644536611542	518783219176586	464294206907881	45402694908447	257972004832144	430543215107002	212204764008939
Ojap_103138_c1_g2	-375257547675798	-288736929759299	584180596015313	934013879902682	557213439421572	736315729097438	315611708163756	741757908700904	49704684989096	560033325465962	-128023042989064	-767741456909631	-531949223405784	-946477404172932	-553737458905988	531722333992811	-358268710324972	-380739501270527	333833901089663	124419268536356	-158259107963015	-353868222110322	-145525428335521	-216752065831541	-189302207535966	-390084119630101	-663085132749543	-222030663771028	-237526899167115	-192904091194601	-235337938537733	-581255691780396	157001003536825	-683395934398667	-977202444511835	-288736929759299	-288736929759299	-14549660053514	159909934764341	305076070044935	-165330461865407	681554012091869	250592673282031	-288736929759299	-288736929759299	-288736929759299	-174863273496221	-288736929759299	-288736929759299
Ojap_1032_c0_g2	-288736929759299	-288736929759299	-288736929759299	-288736929759299	-288736929759299	-288736929759299	-163002816107055	-288736929759299	-288736929759299	-231520513446567	551024108866364	43746223147425	-210353197856075	382010629276128	23924966595783	-288736929759299	-223876260655971	-112978365682683	473549335694523	-288736929759299	107869120861034	-288736929759299	-8005653007695	-134109984771842	-19161383731691	-516866609915808	-107513875054283	39780276967543	110803295239141	221330982314518	-447717884052985	-2015583738139	213749834946224	-135990432195626	-198023818148999	117453934755551	-288736929759299	2358063128535	265441892460557	-288736929759299	-5653997466976	196410974210037	180570383501464	118154113760149	141586328599724	124508113829428	-646850503736267	317127538313253	992436552727439
Ojap_10320_c0_g1	-288736929759299	-288736929759299	-288736929759299	-288736929759299	-288736929759299	-288736929759299	-288736929759299	-288736929759299	-288736929759299	-288736929759299	-288736929759299	-187555542372686	-112466821075261	-288736929759299	-113132446631458	-288736929759299	-288736929759299	-288736929759299	-159748518760751	601766490770701	-288736929759299	-288736929759299	-288736929759299	-740788593721784	259043979293632	-288736929759299	-180300985290344	-288736929759299	-288736929759299	-288736929759299	-288736929759299	-288736929759299	-489913703248889	-288736929759299	-291461154947056	-288736929759299	-288736929759299	-288736929759299	-288736929759299	-288736929759299	-166836521541434	-288736929759299	-288736929759299	-288736929759299	-288736929759299	-288736929759299	1361163525766	206924604061691	-288736929759299
Ojap_103208_c0_g1	-111878389212988	-288736929759299	-944104586227562	46338451304941	-421982291277069	-819575746222189	-13844356157984	-101095428877148	-180538350205868	-879191500498994	-288736929759299	-208419652895952	-168606189436166	-125658902728126	-178779130077768	-11054486195667	-114120980892242	-288736929759299	158780120720418	835549227754408	-810558910405665	-218099898822486	-511800078303493	-110599419151049	-116737745757818	-18495553835929	-665113031337259	-158548328126135	-965831103626701	-173291080119558	-196140183292722	-151897869277142	127799528272181	186215313164452	-863637169793753	-124725111988717	-288736929759299	-288736929759299	-802615309161144	843916738645105	-154090265648953	-423761790351508	-543754698068411	-288736929759299	-288736929759299	-288736929759299	-203660510611551	-234165122771521	-288736929759299
Ojap_10323_c0_g1	272251753508367	394407200283165	266049527432933	156540871707217	326407010183029	583515094254667	458115727516749	593493043230107	515287150413012	645661993369352	497673098826643	587375456452057	576526215113118	637860738814499	419715382195646	413254181519389	412271762949684	637256108372067	533476612200717	34246899216061	430265784516304	47025842291734	494766180668473	438510325072755	426460871992157	383266584210312	296351648051454	451780784392571	391013152396333	395553151689242	270887392500476	348580092708774	313032472295967	399878827140598	415207267072059	436315364004324	524786730918321	-288736929759299	283830938829133	162767268157006	385915491531595	333966894438755	393531717780002	56537593107704	488986037757445	437385067617953	456796363220675	579589599188945	452177524720719
Ojap_10324_c0_g1	260455434718559	-288736929759299	-288736929759299	-288736929759299	-288736929759299	-288736929759299	-288736929759299	-288736929759299	-288736929759299	-288736929759299	-288736929759299	-288736929759299	-288736929759299	-288736929759299	-288736929759299	-288736929759299	-288736929759299	-288736929759299	-288736929759299	-288736929759299	-288736929759299	-288736929759299	35886219482984	-345971961140254	200965915146488	-288736929759299	-288736929759299	-288736929759299	-288736929759299	-188779773424751	-288736929759299	110703743972314	-288736929759299	-288736929759299	-288736929759299	-288736929759299	-288736929759299	-288736929759299	-288736929759299	-288736929759299	-288736929759299	-288736929759299	-288736929759299	-288736929759299	-288736929759299	-288736929759299	152497290109528	970190324375688	-288736929759299
Ojap_103247_c0_g2	-140832434185061	-288736929759299	-288736929759299	-877042199208385	-333252509373847	-145280228479562	-128721799599522	-165478059861121	-154774267583999	-247026433432921	-288736929759299	-22568253123927	-232416125054078	-133770807511418	-244351781874996	-148345761264248	-224281253343077	-910904535673215	-809284360702303	-102791934676843	-213542240443379	-118081382197989	-109785568159644	-219964187188773	-355464525611976	-162550975499546	-158085530031729	-224619671795154	-239975566588414	-720437810410111	-200093333840585	-522096797904851	812094756456071	176934840834985	-128632983098474	411227051374509	725861614436971	11763320863098	-211184841136806	-852115886186009	-221449165454661	480294659793171	-953067671356095	-142937326191561	-424990921327132	165913346246353	-288736929759299	-288736929759299	-288736929759299
Ojap_10325_c0_g1	-188663414788	117460065004799	-350813247709737	-288736929759299	-103554467121866	143917636093	702889494395865	271377164908187	141366537383133	-131809185469067	853842897846285	624025721738362	753780180968279	103803034568837	608714074159218	262104652173324	210622243810621	123446631227359	229980693623411	195112847545333	922493387451386	153480360684551	225143885138601	123557954988733	139040829735868	264723274045407	13944201435432	408934033695715	427400605038695	243570508949409	179721058053807	114684282115809	-108053689923523	318779533627234	502167108823769	-207192814188044	225290287637277	-18682039408119	258396456406942	-439442579249038	307780752340962	230461106409926	682511244010379	513679468923699	484241365958081	505515005100078	433512911461725	543627123033432	-770956646727082
Ojap_10325_c1_g1	306820275532023	366381136000429	188204968128677	318954739415984	207303259820217	506025437221815	556591250982289	576222343302825	487652504351416	509829017453981	581256225206365	523651457362416	488440956776033	605918007733004	616653959132713	582576967346733	647718008297898	624666507659591	611478908711369	651765560663413	611795405032233	654445869768977	488512471611098	524733448799161	411889855764768	590925955795567	403254567770975	597051040722642	562279028193661	45136291060946	614003488301125	486737186946669	490325308781858	482587777424161	585058541004038	540012957770271	481218863382629	416048663733706	421401223684277	321529159331306	589107141032058	502941089326317	547522836422396	594983355790939	583772071417082	560205045615713	496881541070314	311156271036562	623512747347963
Ojap_103254_c1_g1	-188801808141216	269477749278704	-288736929759299	-196848114898246	194220595589807	-16700092559917	-288736929759299	-216719505988486	-552500919658417	-107457038009223	-288736929759299	-288736929759299	-257359653888562	-230815427915207	-288736929759299	-195630671519621	-288736929759299	-288736929759299	-288736929759299	-163903173356638	-210414547252889	-288736929759299	155851383642138	-167949557415011	-173046117867985	-288736929759299	-178084544278145	-362257753578544	-288736929759299	642621583661727	-255657052433332	627330812845092	751629538568654	662645768992329	-268551448301757	993939742127258	101442103983665	964461636385002	537341978185164	101755859051913	568853697254694	100393345797015	968981151930794	101023668940481	886346392341349	101514726087068	-94023502498198	-126615655379292	-426183296501485
Ojap_10326_c1_g1	362994539893302	263841990734474	367094766137885	408863544111056	419948171816537	127845818607531	305250012725468	30395876506248	158364066533162	206086582685093	262635499579178	122459373840557	337847552210533	306808892844176	269631165674561	265338064404327	185743134708786	310124640849536	165375816460983	324499513396135	281242054816505	170590944762954	108648730641989	347523082291005	285281193867214	37918451782117	356014149008059	422135906584302	359300046594992	193216210642765	368388556582891	211796794749001	305807303977276	205381604794588	343584420946748	-288736929759299	-288736929759299	-288736929759299	-288736929759299	513419556846585	313900101069581	107748424156144	136692254218944	291127626166979	272968413352537	283703427486962	216416335264327	-468744675250894	244004559422418
Ojap_10328_c0_g1	820194820748754	759030041016193	772567000192808	832649042473232	86600326491591	827741039979365	792706952485965	80304786850826	771977029991754	802806371547973	687566599651965	655333973156702	684990411130509	699364666960722	670137821394555	651179198775419	630227040939279	631220906002097	645887915384961	681603408530419	664925205314997	651527831602818	626639321924195	629426075117356	655803781560005	655005610188101	597306344141913	582645150889084	652690995295747	672937925660089	696715402171697	804851100571437	811037410531153	660188360905914	645186581154524	74654162385113	679515127899785	785251687246083	769860689773339	88552828764166	759848329613108	896447528574958	901381577816502	739762610048342	703250779176999	714881301847726	635984529772426	119706099977812	577178949435896
Ojap_10328_c1_g1	225177252175581	120737072219781	388025034935903	231890511703898	137180230709164	395468321018142	348657399991231	391757128305849	317992896344012	379069128623236	40456297997204	519216424788071	427202020540216	454836617245444	456163353894231	509572400832312	5718706739777	575212361149491	539738818761954	481175974066832	639395410135789	613069313699779	622716228669339	618472797864049	478679926895192	705412064992114	629591161053025	325530829829032	593889489346883	582028667336915	439519555627066	503402273279547	517715905583884	663981846285029	582460488628214	944952239036778	96082743844674	944754788917346	706985337573314	610490691818798	664687487042878	729243867732456	582288132876612	106491281111143	103860989076225	103328350173931	557983741534056	244854688317309	857241182064037
Ojap_10329_c2_g1	545956698218771	451133804967749	528283513115792	57725513141875	574692197511148	461456566866099	488012039273862	435151210070346	492833290062044	480747118490987	450286388405948	402840591851631	454318455168209	438751042304005	377560563149489	43027813869504	443141570846484	410450906661557	330596210152231	246596883748245	331177251003419	372662427060185	178452859518439	319098555841911	136055423606872	440909324635988	291053959814267	312524494375603	364771714655995	225587885814231	368799774918405	327625972055286	118208249542899	756925163257717	194720209850684	294817617217609	126809848170411	318122436710762	447627046508456	450512572610506	443523920402386	279441136579145	29019893881095	198448839724469	140080196310193	182852551713913	432179535791136	323695778381361	312712395422289
Ojap_10329_c2_g2	-288736929759299	-288736929759299	-288736929759299	-288736929759299	-288736929759299	-10847636163198	581899354075339	155263487135849	2014640386124	250031095683459	140325844045391	114920022624945	-779441964746569	-13869281062766	196015328303391	200484751798387	198325643332938	470550130336968	779737746802111	129404533150751	255759571683871	66475210680024	385899646300456	71510237356346	-288736929759299	-150850111921922	127345370304783	661171082882364	10794954634936	148098472119788	489080790715642	178152523699707	253662154181611	268252666937483	555121444606898	2789116729303	298300179558498	363045142172563	271131679196045	213160378893263	159736438520355	284052139020665	238609438682462	607344493539711	49117458374808	513405765730277	737872353075968	82295750965195	687262148256155
Ojap_1033_c0_g1	510485890153273	362995184949292	430610693825785	432752920309321	504521261823544	55947113228577	565248748302688	49388954476588	55640682980507	570840307200604	579297501344319	582358948000892	550772708606404	588627950415788	571532281721063	676893006836499	740102925088821	645283483300006	664915989535697	736535783094029	553915250795863	725194501663473	692566054577078	617427660425514	584482433331405	617629498808119	634424498744322	428650159402224	584118768632841	67059086336205	623527451659458	67621040959802	564885807536062	659212543577125	674807572317883	399616798519539	618201595593219	36908722117473	447131834058412	530283424175594	677985001827411	509104241012172	552294295811042	494321855343994	522043721488979	438686350800251	726047452723919	803458630138452	712894004165713
Ojap_1033_c1_g1	565041310304479	602659590934261	578300206036332	630487695353826	540266970487263	435891369601055	481915865907283	43123904716049	533706956684381	519050827317537	642154970141797	614102303830919	560751284882499	62611875832041	616126294472344	57894914441674	616336785117295	59560104203535	602867242171656	630082426856657	509758396406305	574453331681863	484027008814752	407507282967506	479003965699772	332379778448929	376108197114579	489323343832833	342140137668655	424366737562145	31240131720478	51691642612049	439142604793952	404743704358154	449340774855732	501754542406804	430079633142516	534866099303371	429620793318828	979557016777394	372476312417932	51895527724438	443133061707033	438187173889672	46258484445102	429457112625112	264159235189937	719572255302578	461411406688308
Ojap_1033_c2_g1	-288736929759299	-288736929759299	-288736929759299	-150265852453016	-288736929759299	163355821570813	-160014679028979	146837760192176	134919422908552	160442307883567	139506206633948	133153173095734	159398524667553	183495130956096	134792580945451	310294420933652	2959316106062	216099576592735	410028259693209	285454252864868	284306339303997	312374433542007	521047526542725	362412855251029	278845298578282	-841490415527939	106055628136168	-832277520799633	184542300767582	365136159041918	153426013477012	174273287297405	177708873614009	37631265629393	298096601651613	36878872838984	220647855523643	2674204139591	192500111091614	372504097820679	-222648909398817	219685640074548	164043478183741	399996677538837	334223009877537	400029630089961	634992054018144	41513000630694	-570165807529349
Ojap_1033_c2_g2	211037469542463	575913793308528	208686610452579	202831736837305	131209106892302	392127396573326	167875428361516	219242394858786	138866740787601	125625392917984	189502652932961	214781109661962	241204540492966	197453925081844	230836950743411	588597183291341	13447080509997	200459065460142	116358852473083	709452653509834	26868816699331	562550729914061	-215659604048115	931071741387805	-818981323218771	277182127316472	167732367671481	-127690499697471	268825051569962	143290996615739	305239669444555	-561645699119269	-82545586702869	-308199657818204	113136787195866	127920480126447	207407814121987	140584907680326	173648498652107	-635035886218373	22381311884166	609006710439787	-288736929759299	166528321841099	183383482446753	210242358079908	985294284525925	-230845754681796	372615283103147
Ojap_1033_c2_g3	143809966432499	158399579147531	3261319306552	356843210156731	293145076129514	204488721975714	351123220921092	399608158597058	312165354495598	279191372884185	339562327589378	397985600103134	392745260295049	38521211314067	400381305151112	185041819616228	304853752967885	332141987485377	264063347063072	199906084281968	414385572718749	214726250870838	108747949919463	225465594036372	196979551097481	41923535923838	296500360384161	125774249885918	411533920711831	163317522626054	47854353868167	648089014337807	168359142689165	120804063943971	269422450109533	354117059383253	433178046585168	364117248655219	331707381388514	100249325025887	358387380055023	227319369452573	-288736929759299	369333911726857	396460315385677	404924217891398	258800946133249	-172160521880857	603059684328562
Ojap_1033_c3_g1	707772822427656	675943340030151	701853340220347	713883811038102	726391565567741	696154528739838	694622520320385	721533254376544	679367305329157	690996785026602	622253669674982	613175146984893	623360017061679	613567562394932	653136049191718	689251204787051	617118733718697	559708273272312	593098666938761	598219352033586	677062780318296	607549375297098	569281001435016	629200132208183	618202857977351	729544301666797	598829971476794	729377284671574	610396820679026	513026388316493	543360479276447	574802831354609	606132225808485	53477852676799	581167247407434	688919878075034	61508856917982	61836543490893	5888676237149	559265947033897	642095786430886	648919137858028	658614952838656	786000755326436	799903647253199	760194527192741	516652116972279	376382968826061	61860112705154
Ojap_103336_c1_g1	-541502059413943	-288736929759299	-288736929759299	-136475842979203	-166232747985844	-164995268727018	-288736929759299	-174715358683141	-18463316668682	-246811685279781	-190575680968524	-223257829774396	-156352946198665	-186742313008065	-242737691540223	-288736929759299	-204808745098678	-288736929759299	-12261226295048	-498459847078612	-157870566978391	-638159964100585	499982595145353	-554572641469601	271939318419539	-159523753044352	227803725478008	-213414497792304	-195316553272096	79524946428694	-67184022613037	487089941747616	-10603456056834	108565225279161	-176363937445254	-288736929759299	-288736929759299	-288736929759299	-160379248825627	-117901986570379	-16665373889848	215960241011025	316938469317066	-288736929759299	-288736929759299	-288736929759299	-222441321813263	-220952562497561	-236034742252003
Ojap_10334_c0_g1	-288736929759299	-288736929759299	-288736929759299	-288736929759299	-288736929759299	130397721919421	-288736929759299	-285030094740904	-288736929759299	-247866161930753	85324465218636	-288736929759299	-288736929759299	-288736929759299	-288736929759299	-195333591656745	912192367815523	136814834947089	163748420699275	704086746606781	238527933309097	120269902712432	256553714762555	245146797338285	253827203665378	180238859843638	-22283093604506	-538682614404187	-212866521276876	150697321968435	773117414421131	188154186599296	336923068494322	992552121954985	163747573561756	88675381947877	909860916759396	978370822793425	644680185826191	995771693337384	409251945794191	10992260343236	108580608922584	619874342468723	574206833661392	637509357356746	276625023064658	-126208522658892	290361210176666
Ojap_10335_c0_g1	-288736929759299	-288736929759299	-288736929759299	-288736929759299	-288736929759299	-288736929759299	-288736929759299	-288736929759299	-288736929759299	-288736929759299	-19743743526518	-206995215704988	-18901786744296	-86433711598865	-288736929759299	678476826102279	167709681396662	25471079052945	552975841565506	196054712485254	964216040253911	336648829939145	272494170598862	118276097148021	175641164568955	-288736929759299	129583824671671	-288736929759299	654754509158595	189901407366875	562263571616514	727778232609341	67748799782644	430463926867503	135622917117417	-288736929759299	240344253681234	229148656882574	-160519076750895	-442427430939512	-173965435446272	-15451019455842	-12249383661443	-109000419234638	630559981352442	-879581822288765	658057885590468	225624261456887	-288736929759299
Ojap_10336_c0_g1	-288736929759299	-288736929759299	-288736929759299	-288736929759299	-251356438826446	-408454382464524	-401114351630985	570256846087354	116868753616336	-132172788264365	175261590638135	130180893007275	22527889165756	-904898312049486	100078240795349	-11716198368487	229403371402507	627367572936936	833465199200785	821699081773401	154683538042277	77495207674854	130857988039095	476320029790586	762522929605529	791356192592253	149658757923874	-443434252716357	912108466625034	113834579354376	-29017761938803	108050019684128	761052980222174	104803370045914	154899618856389	-288736929759299	-952216973040254	-288736929759299	-170490941419101	144749936610112	-517277810890337	133787603958434	457964954411402	-720320180421095	767883755071442	-316459371568406	130528296265048	33332881769539	-288736929759299
Ojap_10336_c0_g2	674133325475389	665395873652697	62313223303317	646263064406517	66197306194087	478588105942995	47503816693632	581640816803494	522039895805811	547429203120182	622667644032896	673498331302544	649623360923533	611106802923775	648022910119623	565076657959513	567038718628378	628233451459249	587499236875974	470222861227356	537160596144912	520513786292437	596855336515162	594283067458673	493936027118728	567080238832075	556456086677839	479338778383581	520596381372136	521990706949454	583027904833234	420576722612425	483633199856718	574919642748721	60928572109391	466276356776474	477934190181416	409305577715249	568028095656405	481770365673411	474379893460936	567549756054097	556329320034437	570079365493982	591351881151494	568743169944362	539788602822561	382495503449881	487244164982489
Ojap_103361_c0_g1	-288736929759299	-288736929759299	-288736929759299	-288736929759299	-288736929759299	-288736929759299	-183482195415005	-260642855150291	-288736929759299	-288736929759299	-288736929759299	-250732888720386	-288736929759299	-288736929759299	-288736929759299	-288736929759299	-288736929759299	-288736929759299	-288736929759299	-288736929759299	-288736929759299	-288736929759299	-288736929759299	-288736929759299	-288736929759299	-288736929759299	-288736929759299	-549900867429264	-288736929759299	-288736929759299	-288736929759299	-288736929759299	-261683409093542	-288736929759299	-258945308603997	-288736929759299	-288736929759299	-288736929759299	182073590502307	-144674069778436	-288736929759299	254208566606029	255964323013995	-116748040705789	-288736929759299	-288736929759299	-152979151394407	-388810624835366	-288736929759299
Ojap_103380_c0_g1	-960915938335406	-288736929759299	-128108462268403	-287591084283922	-544748156257428	-442265115149609	-705320068568754	-851170766596557	-204002990347957	-125450835226723	-288736929759299	-192078530439096	-118906400308629	-933172649921517	-754285860980691	-736205914712048	-122834479413933	-288736929759299	-676879470007448	320493377692928	-938276218799325	-152253205916652	-486399832873388	-17002597278661	-300347951840378	-274823568927478	-154036260471081	-713457205217159	-125326852681387	-671184326180373	-215171281942764	-869377505049029	-175841696246549	-701465286984807	-118004922077055	-288736929759299	-146773132208692	-288736929759299	188791391746981	174332584040479	-136938918559968	-110659484902046	301259436033523	-288736929759299	-152515974050435	-288736929759299	-22480947710273	-288736929759299	-288736929759299
Ojap_10339_c0_g1	-288736929759299	-288736929759299	-288736929759299	-288736929759299	-288736929759299	-165969852380874	-219106606712244	-194574939435863	-246083654485318	-143237636651087	-19160080985141	-236033673097974	-148137780030076	-288736929759299	-288736929759299	-138545141380638	-288736929759299	-288736929759299	-103022264896794	-51488281942154	-209659918485807	-158024778380435	-288736929759299	-215392602111789	-315828059876359	-288736929759299	-222613908014321	-288736929759299	-138832986058597	-100482782419545	-288736929759299	-288736929759299	-130557903111187	-12228986091514	-414516489025485	-288736929759299	-288736929759299	-288736929759299	-288736929759299	-288736929759299	-288736929759299	-288736929759299	-205286782110089	406008535839563	350512084254503	619672768641664	553028295166046	567610200772321	279468478132189
Ojap_10339_c1_g1	-288736929759299	-288736929759299	-288736929759299	-288736929759299	-288736929759299	651847922182193	717653619512557	735277696611704	745910279491146	678801244322082	607258907180095	678301101082827	613668519534249	687348030458603	672446948406125	557752135980808	609553620324867	619130552914806	574284919647336	670642829555233	580918861396685	532588988401685	426703302931357	365520933928315	279138800559424	-951054619648627	371758987004175	667399101406346	137832629023308	189503487132773	661750814032203	36067389067974	293311249865741	339686105537822	239802353095891	-288736929759299	-59773682603182	330327234564799	206921451817404	30658723011755	383572810977512	251143552585625	267777365801896	163991694498574	228738813170218	200478910893837	234072397629599	-127512785954132	192760938414359
Ojap_10339_c2_g1	700469500261895	697276508325746	752273753366529	798141063371321	767439655152213	406949093846233	447943647492057	380792443803165	403695275763192	356263711954006	501784416612849	537567703883593	522197823395666	548352255131298	512663993598267	566450961839244	562462547652861	597279577827015	509343767192302	588652166947593	565395212629777	561263040623569	488660772776539	433610678161129	412741313224702	517884843424261	333239402325195	461013283764404	46566997972295	460176489646094	3506141391319	534478971767757	530659062761348	413864610433347	369717788382814	590311486231194	448873511596734	294188714230942	462780298940771	772083716517617	421769610278385	487804073747345	426077661990849	491388301696264	413265380512541	482662752619176	317057139454557	12109886643314	432201298095922
Ojap_103399_c12_g1	-288736929759299	-288736929759299	-288736929759299	-288736929759299	-288736929759299	-288736929759299	-250368684188303	-272024418389286	-288736929759299	-288736929759299	-288736929759299	-163238066918059	-288736929759299	-257333357489555	-288736929759299	-288736929759299	-288736929759299	-288736929759299	-288736929759299	-288736929759299	-288736929759299	-288736929759299	-288736929759299	-288736929759299	-288736929759299	-288736929759299	-288736929759299	-288736929759299	-288736929759299	-145684405335658	-198438090829928	-229660396337786	-288736929759299	-288736929759299	-288736929759299	-449895191822213	63992397685504	-895621152283979	993693539856184	820924865735859	114750199045284	170884254124331	118469226091552	201171989739604	941639545772128	174500240500139	10184317900387	65327162225184	-463802190666071
Ojap_1034_c0_g1	-104426311107276	-288736929759299	-125587435632357	-153436101108519	-683522456953106	479570877045781	531921680090286	536886840713901	53751965110732	428590497292862	517726539743085	530838823435011	463466006256121	499467903495318	470685383052967	60364800562501	571715704368138	650455515267057	582120880433784	636090703932278	614534833721314	601136849560117	564733727134839	486769947627007	338983520155891	296647024542895	419611049642435	457350682934011	438579517882046	482449255115911	353516452174927	488414111858888	566354642596716	457473410368142	418975915715934	520962472266478	597910829306827	521702028054196	502436948000725	302918535472373	435676608951779	2582061182577	398324051538999	49392809338493	507603198631341	503897760702132	335922214263918	282824214994773	49453108785635
Ojap_1034_c0_g2	109215813177636	153539425375092	221435672993518	394985243097204	291909937328414	208003436336676	2121939358838	205688630498002	127808344881112	225668455345087	165891990104199	278423657849067	273656642330399	328932330568938	264495990812609	389093359220633	395080474321116	371170866791512	402572149132615	47294086331532	286958979265487	425172061468687	543392413965562	588924921027369	44435186929595	275569425051126	536237781443232	194529513251561	319171212258019	585847788637174	267063102219931	387502464947047	375111117257798	532918101634392	604543151524655	505796625023566	38140853565575	397746264543572	-377129813417865	433465183620004	932280574583279	330699577536961	325553008778114	442071910624828	520856703768285	512577828105714	598795172601964	695048660848805	369649648403652
Ojap_103408_c1_g1	397945254269463	532735517002123	495667576846187	45145358205633	462564183578332	78440949922477	857572747816205	842602654540381	840364241094318	804802997293607	827553840959629	877467210464923	842992518483847	86040734329416	877537562178356	767980460780883	796236715118031	796027597340005	752762733007155	741711263685217	768580051502055	724154839665501	595132936898584	682439469162209	510190612180896	853102444646089	630613000523588	672424328981144	791014812433036	622109367521714	819191524279525	645637176849195	69561065795937	674610067712107	768713529330776	842705317316694	78706005684329	711237584226385	766955251168239	482722856755009	698124174496652	759991184219283	62693176395755	782473542122029	736674281364648	808672739494823	559063018309447	110614443030553	896469775609065
Ojap_103411_c0_g3	325782014127957	135135866709428	-288736929759299	-288736929759299	-179093731966838	-288736929759299	-288736929759299	-288736929759299	-288736929759299	-288736929759299	-288736929759299	-288736929759299	-288736929759299	-288736929759299	-288736929759299	-934916253198128	332446147801745	-145411707464868	-156611474793175	-288736929759299	-288736929759299	-288736929759299	-635321662980698	562158055940802	283033170630935	-288736929759299	-223755145857761	-288736929759299	-233454180140468	-187641832593446	-209212761490841	-174594479546953	-288736929759299	-288736929759299	-288736929759299	-288736929759299	-288736929759299	-288736929759299	-288736929759299	-288736929759299	-288736929759299	-288736929759299	-288736929759299	-288736929759299	-288736929759299	-288736929759299	-6415640026765	-130501894408611	-288736929759299
Ojap_103418_c0_g1	-288736929759299	-288736929759299	-288736929759299	-288736929759299	-288736929759299	-288736929759299	-288736929759299	-288736929759299	-288736929759299	-288736929759299	-288736929759299	-288736929759299	-288736929759299	-288736929759299	-288736929759299	-288736929759299	-288736929759299	-288736929759299	-288736929759299	-288736929759299	-288736929759299	-288736929759299	-288736929759299	-288736929759299	-288736929759299	-288736929759299	-288736929759299	-288736929759299	-288736929759299	-288736929759299	-288736929759299	-288736929759299	-288736929759299	-288736929759299	-288736929759299	-288736929759299	-288736929759299	-288736929759299	330536119858379	-288736929759299	-288736929759299	494038018001595	463366469088655	-288736929759299	-288736929759299	-288736929759299	-177317931290136	-288736929759299	-288736929759299
Ojap_10343_c0_g1	81699940359493	749045736058645	746829160467143	629082612870069	755448442897829	164071270367528	108972075763872	212819762537276	558387729185632	-967176349724376	-333807830485221	122820833509148	-136444889100563	171486323251797	163252126264614	124614357327528	323503653474589	273848485993924	355749084646347	30128052750579	139208955022114	273423990229521	112084264766289	8081449679922	-122193950275818	-288736929759299	-288736929759299	51002842319519	-11533365086935	173391144230559	-234922302708605	206832929583347	227194944385531	167078046657686	93624741850276	-505088983064447	409328880018804	-161027478155192	460781964600035	925036327635053	160604027106658	34858119174418	254088337887613	-67949166698661	106829645985967	-876795512789521	486361722748972	527196103986076	-114543576281919
Ojap_10344_c0_g1	235056756263979	213216495999866	245878703937467	-164616647712784	258973445892968	433005657202697	311784306300148	394927519214715	349175413441086	435917917026676	416239941420141	413754777210639	428145588051437	441378298680805	334528503627638	321409224033671	312591429165551	361994349107322	434803894126408	334523878787968	298962375479517	398464936395824	461665853981078	239195578903814	39411800164612	209356626869229	364862107108506	330996496248898	294370718249535	391000405757021	284544031054357	278933584250264	356424562198076	411723043455718	366710450130737	-154615734440552	41951015825371	-284763962390325	275928213180927	233398970663846	482633483227093	423896081778062	443822948567503	413568106768902	445795151728269	383944570848539	512608885424813	576167540217664	519493282365254
Ojap_10344_c0_g2	137018261978639	-288736929759299	165781444220092	660755075157596	827453426109677	368550998173825	405781578255661	440163061796947	386363326908642	322272759013964	460339228272786	383546093463114	41026222453224	343585788816934	442398955871987	380406837330381	366184577317967	407633118620622	39613712934157	43624859754865	376272546123188	39831820015362	358807699569612	237326830219565	290473864432625	212477859657106	31824567863238	115195324189471	324028241392707	331825062189507	211935092158375	30994579861501	317027574736901	377718037512554	257210900182296	49090281904127	192555778758462	-288736929759299	368779094037209	255887925418357	103812133871565	177766454422128	295234771125499	207818145436044	202646401656592	242550865855949	32035055484397	401158007573798	323733698941143
Ojap_10344_c1_g1	-288736929759299	-288736929759299	-288736929759299	-288736929759299	-288736929759299	-288736929759299	-288736929759299	-288736929759299	-288736929759299	-288736929759299	-288736929759299	-221698498209943	-186544110031443	-288736929759299	-288736929759299	-288736929759299	-288736929759299	-146170540145046	-288736929759299	-288736929759299	-207579560672329	-288736929759299	-259647385720386	-74610460082712	-579466747604692	-288736929759299	799755518661454	-288736929759299	-116391705296246	-13168558882063	-521615028576492	-288736929759299	-735366570769777	-773777985536178	223836372825844	-288736929759299	-288736929759299	-288736929759299	-208783031289079	-178137470141362	-288736929759299	-288736929759299	-288736929759299	-288736929759299	-288736929759299	-288736929759299	-141182324507964	131737074213782	-288736929759299
Ojap_103450_c0_g1	-288736929759299	-288736929759299	-288736929759299	-288736929759299	-288736929759299	-288736929759299	-288736929759299	-288736929759299	-288736929759299	-288736929759299	-288736929759299	-207229501635142	-288736929759299	-19291897069211	-288736929759299	-100307564952137	-16478671133935	-288736929759299	287079739069614	195302196291875	508070760167567	196075530244083	997548054193146	368572170922565	300694191952131	129416986518826	-224748326823817	-797654580904683	241365459978592	496210206922451	-437823242837479	287746363232898	304824597012698	-134798966693741	270830209782726	-288736929759299	-288736929759299	174276518713899	-288736929759299	-288736929759299	-104288695526526	213214860889566	-205123600494932	-171595755413206	-288736929759299	-288736929759299	-288736929759299	-10477484292965	-288736929759299
Ojap_103456_c0_g1	918151138358589	-288736929759299	-288736929759299	-558816500586153	-288736929759299	-288736929759299	-288736929759299	-268029005072432	-288736929759299	-288736929759299	-175797466850823	-214025963758855	-288736929759299	-288736929759299	-288736929759299	-288736929759299	-259888679218649	-288736929759299	-92580930556162	148192966534349	-288736929759299	-180627605133508	489388800206692	373110133696343	692755311753998	-288736929759299	279730611117177	-288736929759299	-79005841243699	-699958647113412	-228899340667541	318075177228205	102287835334069	369457718066263	619072428633827	-288736929759299	-288736929759299	-288736929759299	333003484771937	162290504827598	709144924423188	-188714472850581	-288736929759299	-288736929759299	-288736929759299	-288736929759299	-288736929759299	-288736929759299	-288736929759299
Ojap_1035_c0_g1	-288736929759299	-288736929759299	-288736929759299	-288736929759299	-288736929759299	849379584156088	195596854644126	259350469259845	188083526854039	636118800163409	-592124117337101	107550121906413	119096345854943	811894801316413	213491255851544	173791608466108	327521223252385	301123348372065	391431361196072	448786247689729	515189386816679	56418482892828	52756569710599	400980402898114	517866504617102	262670485278985	378390214830636	213264148427175	333574388828114	418082544561273	169845353649817	185813556088745	40269697886724	354760240031092	111130154370016	215648394154861	223265537952171	41050584232198	-288736929759299	-112754875898375	288433382620405	307979594615866	326341624275434	311969668167448	-703738331316423	553160824127693	235703783410762	-157152124769771	277798491373307
Ojap_10351_c0_g1	-288736929759299	-288736929759299	-288736929759299	-288736929759299	-288736929759299	-288736929759299	-288736929759299	-288736929759299	-288736929759299	-288736929759299	-755689913684303	-83224008555949	-182711953260232	-152095510712201	-288736929759299	-826125296932899	-234485690889195	-602307171069752	115339003594571	-14727108198918	115125525087065	-168048687120716	198300933196921	116322053788198	867246511788539	-288736929759299	192929748209111	-288736929759299	-381615944743371	118575175578961	-369012683110508	-214068324881467	-159042087429806	438989281005837	305066400094281	-288736929759299	139915774859517	265634102307478	-732962719057468	-570161409002846	-153848471147611	110820955446206	-165058698231135	-850893032913765	-158548220160603	-134087190110768	-742316813778562	-949994940145762	518347684159747
Ojap_10355_c2_g1	563475824413238	533681411329266	532520086320033	445389720492966	577608613001827	458380713494151	438392532514679	462322743832863	475303296181035	52662038597906	517837263927046	483333085415509	501421562761922	486956724140956	522070205940104	47802149814073	592175210611263	484725011893404	509805601127457	485309742357172	395756234566707	511838200573817	496152122971014	376174090000292	377194493913598	395207599539938	417573608896852	396034120572242	408726940636052	506447392596679	36344263767077	589392753839564	469408350175993	433071917049656	428675221846534	646391753051686	515022740356448	641964282586761	668319911235109	734491014630723	438548653721697	737966596700457	766570527812047	484638068034285	479625468070656	50140353954124	479656139595582	395605553227346	421797969994332
Ojap_10356_c0_g1	797248699343132	-288736929759299	230520069936789	277845826075302	264165109613502	299526083027958	146319749565747	23539884843198	20978997883584	211398225536591	211907376993271	28783448134562	191298183073916	304421613253021	22736004819486	247206772499202	291804087958424	33272874272079	294542438321659	244898092243848	269756027179925	28922958946615	287674100552654	246884820221603	137492635363745	295657794580098	378911776169243	146382194337035	315980091873378	344354700272945	388691735537265	326031828927441	198372162424615	299453610841261	357865263429505	210724844629402	234514237048345	118443343177816	395081127303161	41152228557983	148582846657277	412174613338806	412523121244472	369553492653106	326848771896905	341699532884744	315790922915576	215596736919784	281683595243155
Ojap_10357_c0_g1	-288736929759299	-288736929759299	-288736929759299	-288736929759299	-288736929759299	-288736929759299	-288736929759299	-288736929759299	-288736929759299	-288736929759299	386824688515325	313651424241916	274190927523343	308487880076532	329097448582325	5186931589449	527961698916974	496852409886908	587603763831824	491567228395408	391601248407577	53424090384502	664364831002386	584699476309709	529212511649053	496039654853282	556849225163888	49790375035423	508509064218725	701682203554902	323380087459684	616979085131034	63456252282645	618362553113303	563163125611719	385207376927116	412704227180692	339222393131446	-327332121493823	712174774498825	385154256588415	599099189218118	716118879130277	453911163868573	516444578499273	426650672739059	-911638795252775	902731308791518	176267696937035
Ojap_10357_c1_g1	425781957620101	-288736929759299	-288736929759299	-288736929759299	-198806615592634	-177889613028235	-288736929759299	-18887364561044	-288736929759299	-257960341045906	-172230632978036	484894327192654	700235085661158	-845644673934557	-288736929759299	344263145293644	368767221704068	-288736929759299	-139741659957743	-288736929759299	323509298357453	-288736929759299	-171293353439682	324423134852763	400885998095367	514934538614232	473455262395928	633195588154041	431555614644209	-288736929759299	57060339651667	-111186632715685	-123806655153449	-167184643607831	414298883424245	-288736929759299	-288736929759299	-288736929759299	-288736929759299	126610332249123	406383451069166	-288736929759299	323637031409467	-107638777462464	-149361360314565	-288736929759299	307327472155475	-872576939935443	422338534996031
Ojap_1036_c0_g1	-150117698239043	1026952506442	-288736929759299	-288736929759299	-825826649891805	-210728800846111	872273292071464	-261036426346757	-288736929759299	-817998596001256	281140902563071	317237722498754	170688520423825	316047051442834	341553562425266	488043553290896	543779198983345	566683341799895	540579232078711	517177587526751	555578387080027	531727937180063	499595846131057	460117659109348	368511727626512	289372804178725	348212271066266	454912525588705	451480910451154	493825325683513	372963313582909	365692969831064	481575628805504	439867566953756	407353566337165	523913592042765	507242868479623	230448889711256	439505937049296	493243373827828	362640463836857	348005830217263	26393602352092	254992186371493	352911030939043	165995370541697	278490045500774	282696066331259	459668761505187
Ojap_10361_c2_g1	761709542508994	712796396729433	783071753648531	761176411801412	76455231893504	469701037573412	480746337646511	451675526191184	485216542327506	498556981303433	574568303683094	474354448316329	486917428400905	557142789656825	590303238579349	357998389462487	454428159586381	534540265451551	35055519836893	424582643644542	369967558903369	439073343638311	241759618680365	265215974210015	280076532449561	103792138149097	209639145971446	254550706059062	174839262207479	101639216417103	108289038775427	191294549588018	929064328430111	146247302784893	70005789625345	34210158044073	420228145189435	136935028773673	448199360699073	171836382025896	230461092326207	105602865044684	225933521949838	455948639615937	468228512222052	457221418144385	175498072269677	123102074917592	517899507331488
Ojap_103642_c0_g1	-288736929759299	-288736929759299	-288736929759299	-288736929759299	-288736929759299	-288736929759299	-288736929759299	-288736929759299	-243995473135028	-945642410355119	-288736929759299	137960049654789	125366894196364	112359391571635	-288736929759299	436789077997001	-288736929759299	458036266649046	-288736929759299	-288736929759299	535600851778208	-604330123743715	-288736929759299	590995815377044	457439990140281	780494601080686	508392406808907	575595053610638	653086357776635	-288736929759299	706473593711876	-288736929759299	-205117301171826	-288736929759299	616467799698428	-288736929759299	-288736929759299	-288736929759299	-288736929759299	362886352434434	680594972379783	-288736929759299	-288736929759299	-288736929759299	-288736929759299	110729965490362	558999546748596	-288736929759299	710708401849761
Ojap_103642_c0_g2	-288736929759299	-288736929759299	-288736929759299	-288736929759299	-288736929759299	-288736929759299	-288736929759299	-288736929759299	-288736929759299	-288736929759299	-288736929759299	-288736929759299	-288736929759299	-288736929759299	-288736929759299	-458277688546673	-288736929759299	-288736929759299	-14032250605841	-288736929759299	-288736929759299	-288736929759299	-288736929759299	256421593481722	-288736929759299	-375156357652948	-413862930652315	232461821719802	264104267797892	-288736929759299	846926405998503	-288736929759299	-288736929759299	-288736929759299	82978140029397	-101607195941064	-141795889950171	-140733369558748	-288736929759299	-288736929759299	-680180629731267	-288736929759299	-288736929759299	-156811871531366	-288736929759299	-288736929759299	-190108255009511	274109711284236	-217575748412924
Ojap_103657_c0_g1	-288736929759299	-288736929759299	-288736929759299	-288736929759299	-288736929759299	-288736929759299	-288736929759299	-288736929759299	-288736929759299	-288736929759299	-288736929759299	-288736929759299	-288736929759299	-288736929759299	-288736929759299	-288736929759299	-288736929759299	-288736929759299	-288736929759299	-288736929759299	-288736929759299	-288736929759299	-288736929759299	-288736929759299	-288736929759299	-288736929759299	-288736929759299	-214516250608434	-288736929759299	-288736929759299	-288736929759299	-288736929759299	-288736929759299	-288736929759299	-288736929759299	-288736929759299	-288736929759299	-288736929759299	322291160732863	34209024940477	114886714877769	373749916603447	320818190608656	-288736929759299	-288736929759299	-288736929759299	-288736929759299	-196926800725555	-288736929759299
Ojap_1037_c0_g1	-288736929759299	-288736929759299	-288736929759299	-288736929759299	-288736929759299	-288736929759299	-288736929759299	-288736929759299	-288736929759299	-288736929759299	-111701034366465	-49881596504557	-369865615118107	-204356489075445	-23413045736412	198497844598419	-122360364454806	-617007548363854	251363235382016	-14578211997798	103322453323506	-134149582774513	-788193570153658	-11725997763772	-10538328489883	-141384951134984	-391834278017763	-443170720868106	-827297275394028	-629124277799301	-177781608609229	-406290378908055	-782212199639861	48430832524032	-902947008594573	-246740640877173	145363810896187	-288736929759299	-690373161113571	-288736929759299	102634014437529	289607125709557	-665202465060941	-288736929759299	-811580387791204	98405748918133	-529817147125379	168682903796037	-153641147554643
Ojap_1037_c1_g1	608496454557974	547994205391771	618699273409826	618056974559779	633384313972799	180024213644521	416677170104611	211918720527297	372838127510857	336914797161243	378237859956071	314430839090596	299124268408792	325605239976792	339139447193457	297051731057275	352124914088598	316398729990996	23486654632805	236749279479994	287860539251944	315776634314877	105597425814439	789275937817496	107335827410299	171834891470634	-196212204159435	243648580496245	168046919748283	216773085216255	92263102697938	281514020659346	237321181713778	13702768107885	19336405063082	121672996184478	323915074062052	626378924722182	446977884640452	-120045615454225	200217058291954	248458481059648	21781786613618	347855616864399	275796011701783	312941980169206	154205443510607	720148106548209	127745405408029
Ojap_1037_c1_g2	897497503122576	904333544742673	912271711349486	988339244143946	94626718787588	669359311986993	641523824158932	667461446936179	686876333651539	671993522702064	640034022050831	689058318756468	610579660889049	66710641569402	638412526686386	638827369404317	634114331162512	651642436155544	592452380377809	601541435136803	701045630245851	556571074180691	492161034571006	616648657727517	478033254321897	611372397811837	354539366788117	2899348161003	53033997398815	469601814027375	452708358794427	479411318053352	5407230197457	426639072501249	552783283888335	653049550139896	613319010155399	716202955591477	693385400629978	545546236963054	859943773467572	674784074826278	616470266588199	690208998758661	682514011777167	660056193887698	731212791362692	280122296028387	664675161015169
Ojap_10373_c0_g1	-288736929759299	-288736929759299	-288736929759299	-288736929759299	-288736929759299	-288736929759299	-288736929759299	-288736929759299	-288736929759299	-288736929759299	-288736929759299	-288736929759299	-288736929759299	-288736929759299	-288736929759299	-288736929759299	-288736929759299	-288736929759299	-288736929759299	-288736929759299	-288736929759299	-288736929759299	-288736929759299	-288736929759299	-632322434667286	-288736929759299	-288736929759299	-288736929759299	-288736929759299	-288736929759299	-251455049216947	-288736929759299	-200866598451756	-218595951330638	-288736929759299	-288736929759299	-288736929759299	-288736929759299	-288736929759299	-288736929759299	192301317043027	-288736929759299	-288736929759299	-288736929759299	-288736929759299	-288736929759299	544669832758543	-246631977893439	-288736929759299
Ojap_10373_c1_g1	-288736929759299	-288736929759299	-288736929759299	-288736929759299	-288736929759299	-288736929759299	-288736929759299	-288736929759299	-288736929759299	-288736929759299	-288736929759299	-191978904952036	-230288677265457	-255433091738989	-288736929759299	-195223391106142	-262882383035075	-148571487048057	-700189682221694	-162515463041039	-270679228553886	-207752743595188	-128930714322635	-166931903027366	-689781830261429	-210403066280845	-94018180084062	286093331786423	-140554425048202	-614705563141032	-965259946005296	-265755139154591	-200953508945558	-216609098033114	-935701504971785	-288736929759299	-288736929759299	-288736929759299	-689831781203944	-288736929759299	260304373999439	-288736929759299	-288736929759299	-288736929759299	-288736929759299	-288736929759299	-397441155836386	-222117293960442	-288736929759299
Ojap_10374_c1_g1	-288736929759299	-288736929759299	-288736929759299	-288736929759299	-288736929759299	-226859087049621	-288736929759299	-288736929759299	101841817453957	-288736929759299	-288736929759299	-496705096098381	-220649350644383	-288736929759299	-288736929759299	-288736929759299	-154755051993308	-288736929759299	50414307669421	50565765187498	-288736929759299	-137840421987317	279892170931174	-470662012543234	108944146868885	-288736929759299	-583580611851848	85335630357195	-227954584139372	729972665343458	-288736929759299	115507963530402	-131700325251225	192209040645164	-114572206548758	-288736929759299	-288736929759299	-288736929759299	926562819843945	-167354157102288	-15073416972896	-288736929759299	319279684949006	-218461947980962	621039762458958	-124134305325369	-21588582062373	126295272035481	-288736929759299
Ojap_10375_c0_g2	-288736929759299	-288736929759299	-288736929759299	-288736929759299	-288736929759299	-288736929759299	-288736929759299	-288736929759299	-288736929759299	-142310944733798	-288736929759299	-20393115639416	-288736929759299	-288736929759299	-288736929759299	-945786106513712	-288736929759299	-288736929759299	-288736929759299	-288736929759299	-288736929759299	-288736929759299	-168105952327586	-195637507297379	-288736929759299	-288736929759299	-253543697202731	-288736929759299	-288736929759299	-288736929759299	-255497407041954	-205859559922867	-568083946695434	-214842272476805	74682869489296	243530311565412	-288736929759299	354217603637235	-288736929759299	-288736929759299	-232207820150093	-288736929759299	-288736929759299	316952043855323	166544224869263	-110646793958284	-125277449510392	30216169911785	-288736929759299
Ojap_10376_c0_g1	-288736929759299	-288736929759299	-288736929759299	-288736929759299	-288736929759299	-234891146043089	-224169949421243	-115664406699695	-499457199775344	-223831764845375	-288736929759299	-248936455073992	-238589809889041	-210009325547592	-288736929759299	-288736929759299	420535592933113	-288736929759299	924392678245098	-288736929759299	-288736929759299	-288736929759299	110237019049861	-648110601262201	18107334875624	-554230969144916	234573884630577	-186155004462162	580174059140112	18809232705073	539824547291738	130016650400817	133815911376376	240374342454853	-13580617972156	-288736929759299	-288736929759299	-288736929759299	-17486913876778	-288736929759299	-13171356099959	126261542050571	746706286798054	13778723399748	-324832939694686	-127339007718106	272443450155571	355380937381293	-288736929759299
Ojap_10378_c0_g1	-288736929759299	-288736929759299	-288736929759299	-288736929759299	-288736929759299	-288736929759299	-288736929759299	-288736929759299	-288736929759299	-288736929759299	-288736929759299	-288736929759299	-288736929759299	-288736929759299	-288736929759299	-288736929759299	-288736929759299	-288736929759299	-209324739404074	-288736929759299	-288736929759299	-676597810849726	-288736929759299	-288736929759299	226256497008064	-462630109011468	-111944290138714	-211307506134308	-162931464409986	-133164660380473	-135837421017794	-288736929759299	-734876657357496	-131130303218456	19117710981945	-288736929759299	-288736929759299	-288736929759299	-123338844970342	-178170209638687	-21407671198661	-199827702988043	-345048209433784	-288736929759299	-288736929759299	-288736929759299	397525695982989	36733278615163	-288736929759299
Ojap_10378_c1_g1	-919298486833657	-288736929759299	-288736929759299	-870766026007507	-132313640390332	-167787537388532	-248596286871816	-742579528995869	-183890235638599	-189221791330123	-288736929759299	-118936195707234	-132401045981993	-169445800958548	-288736929759299	-451022602269461	-263459624259723	-288736929759299	-348235400844149	-164805642887538	-160794884149456	-157599005595728	-605809312969495	-426117963220653	602703942042344	-711808402317119	230033730619239	-105609961402361	-198716297100181	-96700486063249	-145505281855905	-773817184345734	17764935475426	-302913864846471	-197963471620126	73993879075668	-747651891058966	-113871170690135	-288736929759299	-288736929759299	-288736929759299	-202794695329367	-156008934478098	-288736929759299	-288736929759299	-154779069612765	194196509334582	870989291646436	-288736929759299
Ojap_103788_c0_g1	-423466029123164	-288736929759299	-288736929759299	-110740610813542	-41202063903989	-890273818907468	-995742421528873	-476680529709415	-441532445074498	-772100224990919	-288736929759299	-13809559205395	-148456183370569	-980189760363354	-798030266509056	-147608850993056	-105754808615071	-157814439387336	-104145336105601	64597845531421	-97902710728856	-233352695432073	-522472720246466	-109616376385223	-82002905127996	-125414634362958	-267854375457839	108121161507619	-240357201928448	-102633578790374	-124557556217943	111538808921245	143407195159904	45455072048925	-199856390663145	-109949413866863	267249176076935	245789809808626	-698334047034245	-186032132406755	-892319571407797	-841696795056361	131853815309659	-145372824514784	-288736929759299	385864513805624	-226789128133666	-288736929759299	-288736929759299
Ojap_1038_c0_g1	274998330890547	314959065951482	272161173681232	224095655460432	249242308988951	893277204613622	187867220425238	192581590844727	259691096918128	98123180262829	23473749451931	212944593598192	179780036580197	140034236403214	233132992133531	258885023266375	122368286317291	170746132426971	-288736929759299	-288736929759299	128894678725739	215369223128856	-524455120811707	-762678158978392	-288736929759299	195658485287955	-640041241426408	-12805964035947	794919269752031	-132969022401154	514708550072237	-921729809167698	-120484093692636	-112784001292017	-2708775733884	253114142939381	441941973687461	254393584771301	229601577876087	-982073491606233	-619497582042741	-288736929759299	246861598704115	332286797162438	235446931977166	278904037120614	367517627611984	4374260020566	37378998922128
Ojap_1038_c0_g2	770571604811212	123418991964093	-218909474929961	-288736929759299	-121997926973997	-288736929759299	-145979900110217	-288736929759299	-288736929759299	-288736929759299	-816931844218274	-114179563577536	-957729000794255	-441905401767568	656292473576051	-288736929759299	-288736929759299	-13498665140523	-127256543182533	-288736929759299	-288736929759299	-288736929759299	-288736929759299	-288736929759299	-288736929759299	-288736929759299	-288736929759299	-288736929759299	-162568371029004	-288736929759299	-156701428768931	-288736929759299	-288736929759299	-935585862403441	-264189172263949	134271558898597	2860262158607	185842888539753	-288736929759299	-161229899773172	-186610463532836	-288736929759299	-288736929759299	202760775431544	174884319166689	102823707581357	600263185745905	549037838062637	25396697161964
Ojap_10384_c0_g2	452043948729322	507997158529742	475798818998439	408240421274985	459102855332808	632770809342207	681337775479083	647081600368908	666877050242454	642797242847217	645089893103658	641593106824469	610923870967595	637400515332729	624987952655322	478695926932373	547280635578668	529299744436493	486108252841768	441589576167682	41563392004241	394239042619135	27507744901579	274576059235417	133218332168916	503339996619111	325044279677471	-100217362289353	327400549552227	167269296939089	221443708143759	176029389722857	153633511567831	225379582679925	159878212317396	254107131322073	417823130464066	377872212587739	4787107124121	472693536032852	292883103186261	340935620185479	26824763942859	176934878549187	265783201492429	309746545848097	350908767575241	390519432477696	99798452413693
Ojap_10384_c3_g1	-612931418030481	-288736929759299	-829663319446756	224939611831999	7078631093063	498457257805429	520137741501832	467151069275771	542280797675894	519539591266363	479574552141319	5331997080363	547068614282926	582284730487935	567758950373971	553167134713717	521843955756918	555549505096036	473229178465607	553358259474878	576768213261366	486760369508141	452211767929873	589285224777603	50004206166686	698211588243757	572014120744663	695322775116416	657346296450175	520837787281408	702329939881456	496983192274059	564097780727211	440673351857737	55647754493407	537856433932477	398358408552229	519615688129989	592052378123492	567414969736317	629273879454849	45783127560643	419929799626045	475289663332579	436375969034182	449443477351095	483185438897501	163850030642192	617922002208558
Ojap_10386_c1_g1	322601465064367	307458851615539	346064780798353	384634762299212	501060299352178	369208609564882	120465244588792	763706496845718	858715744616779	149044739672737	616579106524658	210776973399604	197014758803383	-51321175986484	130099753143904	-883437905639012	-474183836638288	455278510030452	-778594100615268	-22730097447735	339909045154332	-257058539222872	-196195160152775	-288736929759299	-501887922381647	-288736929759299	-228330870167459	-220758702061284	-917340753247892	-100328578479946	-178843357018828	-150469724440947	-25110387942698	-288736929759299	-17070441196405	-190180232300501	-103589623325071	-237124807748568	108698553074545	987005914891952	-490663374086178	-204405591255754	-288736929759299	-163313182234783	-166277739139626	-698985110168288	-118640024828041	144293416565407	-226648837205933
Ojap_10386_c3_g2	101114946420641	105808490931772	102028796798169	103663421449569	104534629281995	974463411324399	995995833678848	996750182990828	986510030714139	971590730994248	927252481521326	977111490272045	932168401627654	976657908822318	98021451702792	916381724637966	100494779757378	101942657537667	100890353903066	101092895094644	926814361109445	974818231214423	9928137677126	997551988217006	798921194567459	864851620466741	923679537031897	901390400104029	919248949922751	969366039897362	806065264543139	898563372245518	917895361372153	906255269309393	892478403775598	986864415509352	924586365796101	873540298928014	82610510699535	908238965292201	834156263470603	976326385667108	984258383341492	96647525873488	924921078981596	812912216824853	698208258339903	115871260944333	107322524803658
Ojap_10386_c7_g1	-288736929759299	-288736929759299	-288736929759299	-288736929759299	-244541115772484	-255125825978063	-288736929759299	-252308904404947	-288736929759299	-244219091161944	-288736929759299	-288736929759299	-288736929759299	-288736929759299	-239912195603845	-183170389112245	-237856482215183	-288736929759299	121609589253814	-288736929759299	312303036509573	146199704097134	12575731780656	910456448200968	173622113296557	146463116218348	113464929528263	289461764396272	120465745283673	149478456562668	-591059404435324	331506683460765	302077927800024	-98968278417023	-216067668602495	-288736929759299	295250818875352	-288736929759299	818319921003771	260490055113571	600949697953193	-70529247473176	-288736929759299	-172104579689258	-288736929759299	185754251826255	481537300903537	19003818614971	-288736929759299
Ojap_103886_c0_g2	-288736929759299	-288736929759299	-288736929759299	-288736929759299	-288736929759299	-288736929759299	-288736929759299	-288736929759299	-288736929759299	-288736929759299	-288736929759299	-288736929759299	-288736929759299	-288736929759299	-288736929759299	-288736929759299	-288736929759299	-288736929759299	-288736929759299	-288736929759299	-288736929759299	-288736929759299	-288736929759299	-288736929759299	-288736929759299	-288736929759299	-288736929759299	-288736929759299	-288736929759299	-288736929759299	-288736929759299	-288736929759299	-288736929759299	-288736929759299	-288736929759299	-288736929759299	-288736929759299	-288736929759299	194173478869948	297594926763307	-288736929759299	280537180148868	193899390116721	-288736929759299	-288736929759299	-288736929759299	-288736929759299	-133277812130215	-288736929759299
Ojap_1039_c0_g1	226079451515996	374415413260564	422631326719025	509628533220665	448581000043523	45417875587677	534136729482062	512094592953186	542363671820039	485971528438587	572851760114535	5213861078471	538292648820306	582047804908606	547157087398436	511837826817073	625459020260154	606333209384914	605835474486379	620972972785591	498918835561784	579716936376837	38633627574883	372256621503391	342604519965983	203060132172201	201401187368578	338193325284144	307788295749648	347615528139957	228286152236615	438707226742604	356744292829101	39036395846215	903182567960353	443158801769553	463443362273714	621541136539727	578194248882271	479372564800619	484941956353183	667130016698404	668784360138176	350709691992337	313285380293573	274997243034449	432104442883219	501195501023684	341660560615105
Ojap_10390_c0_g1	223600436867193	-288736929759299	291275637755466	251725922195562	223660447174915	146639889298834	293864139979561	229398795533979	287480540972445	141156600325382	274091997239978	245438388861142	281197014785815	250250577572775	313769203554455	258484578236902	826450963005369	270716770247325	143704705475758	154829616314013	141661982746241	100715473100745	-12769795476046	712384462665466	533048528839668	262158606094917	218373891537914	248314290955968	150691436749052	-192562995729112	22395913190826	-318690282117229	-201630965134456	104173749991684	174500243921952	574273546291246	977079503048746	156042957917488	285165265201179	569517569540876	427042099481759	938919632752175	-288736929759299	940390334456956	697601397244262	137529209810359	256458655920909	-450835215066404	173833004870655
Ojap_10390_c0_g2	439308569630895	443322259117145	444520487677922	464269070211254	458378754873926	573113930888758	575867485108394	623520466636413	597757211747481	586465615007014	538592473029223	554817875642597	55780508943133	600146295785643	59748560611359	523194689481445	635616867253626	575587157994085	546903630155017	588950086951692	534555630907733	484215754360629	473198313202484	490462636387251	377637718184861	55932264893058	507859235120158	507153038672845	485750210257076	44984032020072	630873334859817	45168943481062	508136039636419	494536417315585	51560669368916	31765731972855	344303806989365	-129094154083756	447811164771427	157212307103707	495724424656619	244813753347541	178316719139995	251596345781478	365666441035954	269856331037124	367918433943171	1977303975689	582058471697926
Ojap_10391_c0_g1	-288736929759299	-288736929759299	-288736929759299	-288736929759299	-288736929759299	-288736929759299	-288736929759299	-288736929759299	-288736929759299	-288736929759299	-288736929759299	-288736929759299	-288736929759299	-251133360560089	-288736929759299	-288736929759299	-205444289401128	-288736929759299	-100495556500646	-288736929759299	-288736929759299	-288736929759299	131473499175302	413321276606795	528478569297236	-288736929759299	-870499202127539	-288736929759299	-640595805476217	257000275799208	-288736929759299	680151741997031	117822249254069	175767603739244	162102635282516	-288736929759299	-288736929759299	-288736929759299	-85922021153504	-288736929759299	110331676747833	-288736929759299	-288736929759299	683209440636387	417935113719913	103412512407414	-272879969752124	112022756983479	-288736929759299
Ojap_103921_c0_g2	-288736929759299	-288736929759299	-288736929759299	-288736929759299	-288736929759299	-288736929759299	-288736929759299	-288736929759299	-288736929759299	-288736929759299	-288736929759299	-288736929759299	-288736929759299	-288736929759299	-288736929759299	-288736929759299	-288736929759299	-288736929759299	-288736929759299	-288736929759299	-288736929759299	-288736929759299	-288736929759299	-288736929759299	-288736929759299	-288736929759299	-288736929759299	-288736929759299	-288736929759299	-288736929759299	-288736929759299	-288736929759299	-288736929759299	-288736929759299	-288736929759299	-288736929759299	-288736929759299	-288736929759299	203137972197879	-288736929759299	-288736929759299	32333375074087	150673254373749	-288736929759299	-288736929759299	-288736929759299	-288736929759299	-19729050538666	-288736929759299
Ojap_10397_c0_g1	536606764628924	521246188908513	547005638855155	474561010591035	563069051603359	627745109364945	616352703231665	613792695205159	627740458750033	63891147582623	646708878035861	66837428801547	634609228054684	674362273071675	683604538475753	635212189345223	642035417753919	664301313907285	655063388257608	676838234100362	623640893989751	611082531599843	654177883420568	672533240783368	672514437178673	622562375133762	674486191868787	679603329913295	641238755991273	643908743489252	712848614172455	665676450531375	6159291865333	680231457783001	68648701812646	536121118122018	523883459260241	603119176950274	597090409151782	653324481067933	619828794980286	606428541810801	644962356193469	587675445130553	608243575380103	573967992352106	485438574090607	401686625534949	652042381662112
Ojap_104_c0_g1	-288736929759299	-288736929759299	-288736929759299	-288736929759299	887674442901633	-175490127344582	-287096554032867	-245455036557588	116985742327052	325650364566598	405857990852906	356457952459038	333319725911413	368300257078775	332121609212978	400755968057401	309990682504788	340100900096327	369254737761616	403371387151303	183134327872615	51209796502784	442092712074597	246598537561485	122036015215598	326995226234824	308215098053687	158557666595206	184065416539411	567768243179602	233560439554499	77455887678228	751027977368278	573663656363951	203191605171736	103755010346137	104411320524466	103084963667084	616053512650747	111996855229141	636335644421698	9553048469936	975715311285261	107251858070915	974514577562226	106581339166974	255365275510181	185732653872765	320974915957183
Ojap_104_c0_g2	-288736929759299	-288736929759299	-288736929759299	-288736929759299	-288736929759299	-288736929759299	-288736929759299	-288736929759299	-288736929759299	-288736929759299	186291680767338	176618146495132	609865698103113	249691509299937	-253132467365891	-273875230395981	405844843486774	-335509138695076	752822142461255	867648903064457	281450488170122	199258768048256	390287083864049	-288736929759299	-118753525055732	-288736929759299	-288736929759299	-215323705007574	-235591093794973	220651408639087	-288736929759299	217643477202393	322670631502825	26133030433896	197765029861022	-288736929759299	-288736929759299	-288736929759299	-288736929759299	354252898958566	-61183442716209	282249553504986	980793192709304	-288736929759299	-288736929759299	-28839738994165	-185035960794986	-223975810767793	-168734813941429
Ojap_1040_c0_g1	-115352061604465	-288736929759299	-288736929759299	-288736929759299	-288736929759299	600545260583609	-104574597148242	-288736929759299	-160461045009469	-288736929759299	-188857564083592	288339041794116	-537301163956184	125543723853312	-288736929759299	-288736929759299	-239746124276736	-288736929759299	-288736929759299	-926625005707646	-288736929759299	-288736929759299	135702384651387	-412021567577544	799152123594611	-288736929759299	152782222801237	-288736929759299	-790903365405879	-569607125377091	-123241284370725	-288736929759299	-465575586576701	250667312079856	970129066872519	909408876194527	-288736929759299	-288736929759299	-288736929759299	-288736929759299	-155390679820636	-288736929759299	-332404837095193	-116416300540935	-288736929759299	-288736929759299	360990264047157	292208509290519	-288736929759299
Ojap_10400_c0_g2	-288736929759299	-288736929759299	-288736929759299	-288736929759299	-288736929759299	818819135525796	-110560671997045	-669665584626249	-113644170184921	755789904404658	-288736929759299	231437106329412	-173348879440181	-648204871501601	-288736929759299	-978695923241491	-241457975207939	-776021505204851	124004689923178	-288736929759299	-121573590497037	-288736929759299	171604704213073	101104779130884	731453973049223	-211129741963395	967795938914154	-212939557416112	-11810189223341	867028052485117	-747388996294993	110939135484004	-288736929759299	872018887668958	23648885798284	-208814451399653	-288736929759299	-288736929759299	-959710809035967	-288736929759299	-21549426628126	166646770369113	186247951594211	-826366105705283	-192319439934244	-655075566768269	143984530596941	438599987175026	-239573389018255
Ojap_104003_c5_g1	457917631813936	466368220410219	599759914873757	629226487631948	590123336229456	462318921182466	458884687749041	44805042741742	486789627735736	411934532354163	401419354328351	445528037882393	471631188693502	495030171157654	558146202180337	467922023641136	519756755860242	478323036820111	474212804153433	566584556929002	400085302518868	418398991307437	423408976052212	428524835907459	391338639676515	479284942776235	457128983045744	516055925311985	47893435333236	44464209692242	428260376126146	395146484833765	368178425756088	392958393116818	230542332354463	275975388461596	366234743025753	340711183839779	408648846545409	315809844650673	457860398966847	361011630994285	500495980889717	331011782865396	366939275546606	308275685310371	312812236825203	885438079983304	343710142900854
Ojap_10404_c0_g1	-288736929759299	-288736929759299	-288736929759299	-288736929759299	-288736929759299	-288736929759299	-288736929759299	-23340263013488	-288736929759299	-288736929759299	-288736929759299	-288736929759299	-288736929759299	-288736929759299	-288736929759299	733649525782536	-589258781255951	277805956538354	125401407060527	684521780987697	-188395278226321	-120571130412624	-190256243123542	-180802405631027	-116117398001746	-288736929759299	-288736929759299	-288736929759299	-288736929759299	-288736929759299	-288736929759299	-288736929759299	-162814974352391	-288736929759299	-288736929759299	-288736929759299	-288736929759299	-288736929759299	-288736929759299	-288736929759299	-217701337706613	-288736929759299	-288736929759299	-288736929759299	-288736929759299	-288736929759299	-191266552479092	-320246952646081	-288736929759299
Ojap_104083_c0_g1	-288736929759299	-288736929759299	-107919195225885	-288736929759299	-288736929759299	-562972296455313	-394106296541745	-288736929759299	-288736929759299	-288736929759299	-140171902261565	-261523753057824	-165079434639549	-940357811452319	-288736929759299	-162376344362876	127672463361716	191775957730508	296482071767141	239635405778051	-180062042276199	231677698962484	217775729548142	475457283020226	-288736929759299	117432593431798	20480201838124	362632856101436	357065195493779	382314863031672	-901482717745251	272416627651073	202244685270212	298936621075748	153535907719774	132045703229614	-288736929759299	-102992489172559	-181942286491354	614078373982919	-125154902735396	268858099307857	331169022939367	-290438457605769	104808688469287	841641037825267	-167037492792696	-461859615441987	-642679413021303
Ojap_1041_c0_g1	601601566371217	564480554417977	744603783412995	730616977806645	667061078764196	520197142534879	550901945952159	535918400063998	483536750351696	52251637500699	461910039829387	449508829163988	486197594064139	418615667885081	527018869060675	450799300703068	404519322525248	310104419675999	418190897269982	411729278949753	456111459491011	444342269496707	316891090000004	467270104419729	56261379817681	547286552489672	48253333684722	683028177723391	566426459668325	339379962857556	460689771525155	4348137584852	431750090220173	3415950676025	416276517609931	248934560825209	255191484694941	-288736929759299	283189637314911	332171036798534	573222277423519	447624851291474	504964415386769	265291164725292	300948886643544	200222898109501	431492203377442	54579108291152	344334761224215
Ojap_10410_c0_g1	4312730406344	311355799876797	302321360531049	294792566001968	449516719973328	344178684822919	287144281470784	387784135972586	279115543226679	410017698815415	355118902459468	387423285397829	362287904988015	376573900393855	35470873879958	394160935104825	391899981591473	39055918328955	410622086421074	317073760792742	402180989951734	52308974240345	524828799882934	465323779934938	466933608761755	397178759467786	494705240431301	218760914101427	349287220219688	468636358583087	397213603445862	335683133397868	396515879829522	480650709953477	509542802670419	483853025899775	383931485009491	-190296743133538	395651589258322	213670820824435	29377368861788	353115028725832	397299469759789	467766704246811	421262997330484	469224634558012	429773398957858	400753377390521	39018085693245
Ojap_10411_c0_g1	341744254381687	-288736929759299	535886791737988	447117138948639	337719576551637	287255738655449	37683501668791	331493248706102	353037235836867	363388305122981	406117876036521	397482969810247	41494423318679	367810306233863	431041621839022	388618359605869	402542053470932	300189669772986	256376341962519	293745090942279	313811013036827	261732426206183	250123659273435	242920387997663	125383370226165	385639570205502	298671207256968	36726284480209	286674621651135	209751449469915	249261218591397	467456176778186	443241595586104	354879348388777	217167507882394	303354976354184	456604760564953	477434442162957	535327100799629	522105265039417	311179416649631	463537676875707	370302575724505	480777933358947	382369677089214	444840452261877	285076304985551	400655130165441	28754443724846
Ojap_10411_c1_g1	246921156282292	25069999356028	117148015150488	-108438367464481	27671471017256	294415430171785	330876963599314	400438456052158	379910520923804	398297602707998	298054855163702	371027082655849	308183679473391	36220288944707	-208165939446811	107921124889794	117486939320734	2185728247314	193779666400317	-94823494168353	129958180201766	981653482171264	131621934354388	93256649080231	154000528606542	-288736929759299	350106747109909	-288736929759299	-196185003427747	-183884924288878	-105873044507086	-288736929759299	-142719467456332	624507790679326	-284422784489409	-288736929759299	-288736929759299	-288736929759299	-288736929759299	-171722166349138	-144981139543724	-288736929759299	-288736929759299	-124719551698703	155032564760684	-944373761640194	18519995803582	332120443924098	-288736929759299
Ojap_10415_c0_g2	-288736929759299	-288736929759299	-288736929759299	-288736929759299	-288736929759299	-288736929759299	-288736929759299	-288736929759299	-288736929759299	-288736929759299	-288736929759299	-288736929759299	-288736929759299	-288736929759299	-288736929759299	-288736929759299	-288736929759299	-288736929759299	-288736929759299	-288736929759299	-288736929759299	-288736929759299	-288736929759299	-288736929759299	-288736929759299	-288736929759299	-288736929759299	-288736929759299	-288736929759299	-288736929759299	-288736929759299	-288736929759299	-288736929759299	-288736929759299	-288736929759299	-288736929759299	-288736929759299	-288736929759299	447316805175996	-179007756073467	-288736929759299	529441505881995	507641157513974	-288736929759299	-288736929759299	-288736929759299	-114595249892888	-19738223022442	-288736929759299
Ojap_10417_c0_g3	-288736929759299	-288736929759299	-288736929759299	-288736929759299	-288736929759299	-288736929759299	-288736929759299	-288736929759299	-288736929759299	-288736929759299	-288736929759299	-288736929759299	-288736929759299	-288736929759299	-288736929759299	-288736929759299	-288736929759299	-288736929759299	-288736929759299	-288736929759299	-288736929759299	-288736929759299	-543825675112645	290856000544921	-319536851188888	-288736929759299	81549310604436	-288736929759299	-10851877486358	-512072203753414	-226663434918552	108328308399973	135207068856634	23295415068974	855833107208014	-161327359369718	-288736929759299	-534080699398041	-288736929759299	-288736929759299	-182300933629587	-288736929759299	-288736929759299	-593176126721485	-288736929759299	-288736929759299	524881354210029	378594551563358	-203558610589545
Ojap_10417_c0_g6	-288736929759299	-288736929759299	-288736929759299	-288736929759299	-288736929759299	-288736929759299	-288736929759299	-288736929759299	-288736929759299	-288736929759299	-288736929759299	-288736929759299	-288736929759299	-288736929759299	-237897614325925	-288736929759299	-288736929759299	-288736929759299	-288736929759299	-288736929759299	-288736929759299	-288736929759299	-288736929759299	-350330807858313	226986667383216	-288736929759299	273618469429959	-288736929759299	-145745706184747	-376598041608663	-17982967398305	-205180514751653	143323483078119	228562665165338	914529772439156	-971788498875352	-288736929759299	-288736929759299	-288736929759299	-288736929759299	-288736929759299	-288736929759299	-288736929759299	-288736929759299	-288736929759299	-288736929759299	484065062446654	334215919661048	-288736929759299
Ojap_10417_c1_g2	-288736929759299	-288736929759299	-288736929759299	-288736929759299	-288736929759299	-288736929759299	-288736929759299	-288736929759299	-288736929759299	-288736929759299	-288736929759299	-288736929759299	-288736929759299	-288736929759299	-288736929759299	-288736929759299	-288736929759299	-288736929759299	-288736929759299	-288736929759299	-288736929759299	-288736929759299	-288736929759299	-613866543395438	-188719618918973	-288736929759299	-155168830462638	-2218502260995	-288736929759299	-158797256570962	-259383915218305	-125914409219864	138841989667583	253036684023182	656590794543624	105854640034458	-288736929759299	-288736929759299	-288736929759299	-288736929759299	-288736929759299	-288736929759299	-288736929759299	-288736929759299	-288736929759299	-288736929759299	371595534477523	237865947217302	-288736929759299
Ojap_10417_c4_g1	-288736929759299	-288736929759299	-288736929759299	-288736929759299	-288736929759299	-288736929759299	-288736929759299	-288736929759299	-288736929759299	-288736929759299	-288736929759299	-288736929759299	-288736929759299	-288736929759299	-288736929759299	-288736929759299	-288736929759299	-288736929759299	-288736929759299	-151080136683118	-200315555367232	-288736929759299	-507315541654097	-432264718280844	-839803260552083	-288736929759299	-493857642205947	-214312759474825	-208197363091686	351870713796836	-606832722397101	773238691252374	104430038571189	198485206065829	968197941402284	52973826236804	-135227755847614	573914715707132	-288736929759299	-288736929759299	-288736929759299	-190699939072796	-288736929759299	-942026353566548	-288736929759299	-288736929759299	45197230125464	3208880105905	-288736929759299
Ojap_104174_c1_g1	-288736929759299	-288736929759299	-288736929759299	-288736929759299	-24954507189698	-288736929759299	-151383227647375	-473602089485673	-211357198024676	-288736929759299	-288736929759299	-288736929759299	-162483391929154	-288736929759299	-288736929759299	-288736929759299	-288736929759299	-288736929759299	-288736929759299	-288736929759299	-288736929759299	-288736929759299	-288736929759299	-288736929759299	-129278290956179	-288736929759299	-10817481423842	-223026293838597	-288736929759299	-288736929759299	-154682001502204	222347767612724	329718699662257	750458414227411	-288736929759299	624316389849962	65245413468613	692674510855345	676891717919401	500752401972119	387233979167486	261856455841672	647006089808548	961591047528455	793343496033734	851398921970875	103204901003659	180105786045358	-288736929759299
Ojap_10419_c0_g1	-288736929759299	-288736929759299	-288736929759299	-288736929759299	-288736929759299	-288736929759299	-446018228560351	-988723192946301	-829952591587145	-247936665226334	309039542780466	146238711308929	312848437582843	200430774036483	281784638012187	339252312716712	195083065942606	490848092965162	215319663754138	31161854126989	365677337235363	328133802030206	42251442065901	297615799119678	289258111279859	549517064938491	570993907429746	652940923948347	705910965519747	63842128395024	711814666954904	811866253416976	850006781860699	677443269953115	713205359112658	508725200201089	526792480695727	574783857462154	818876085378074	826016190500976	635674038506669	909478450659687	939230604282197	54634012896606	252052673014577	192701279006304	381831280373301	-119806386600925	472821582026999
Ojap_104194_c0_g1	736150375760222	711009570865591	729672317386461	762783100343794	748277468557549	67944953541497	716395413848691	703940687769493	730050365119703	705585490019029	684110297821344	816452894774123	755053767329391	824713002776635	706627902807647	717586704547487	67521062313509	71502551747423	673060969242402	672294546056031	869962529677633	562520717909364	459521599614647	913866224342276	793447522449581	101749113155698	816091164773786	892951738612122	971192243089666	329211530633831	973491184787441	326571552322155	529014035929721	43197436782204	864952306045653	663787886034663	59478607800993	520059683053787	64712072609347	693702673485146	970024110018018	580009391047141	565172082210882	647058291484074	628301461778441	597229860874124	839916429818494	17081405780758	106345921683923
Ojap_1042_c0_g1	286002934194174	177411733107196	300115949609288	2809010613638	345570554344755	239812113236514	-288736929759299	-181043145582887	537905000170522	-749096297856583	-950510580317509	-126978121706908	239808684193521	175750791147562	895159792240681	-196094973160662	-125627761041928	144551120989646	639685765753365	-160791392398933	577065408367075	-109423657814795	863092457084127	113759467418046	-928789418238455	640233507597697	-852682816517626	-288736929759299	-555239699662245	198682693970863	-379354311461233	235084464775796	159595060162537	178771358925829	162635891134797	550137733527911	522059948685798	541773140180547	295923350985377	238569095961948	161745162358879	135626694727542	117810598618501	41101660014906	518238816127951	404472451893116	855790497791734	830487269117313	-192870149969318
Ojap_10420_c0_g1	410963450430804	551197973418707	46978896298653	505531283970644	477775591904378	633605026517661	679644058577636	668598731065174	680328708374393	648543780421972	663818560818801	679121254884596	650015095375603	696008902732503	692804288359316	549825982660463	691304988481348	648205472902793	620259012945481	637038981399495	639082021018672	659670204455479	557111808248007	440793626998388	384276396539102	556822342782246	422361328069672	473168932799587	527484341242115	540411493939073	574784289581986	510516339442985	545273083341753	483236471830313	55287155097257	699765441411205	684081992108662	670726220783081	710740497598816	462749531881464	583393141345378	669650023419233	680327752209145	677144083126431	630907563387903	656154284479675	440808174720191	112653917463951	683547818749618
Ojap_10420_c1_g1	-288736929759299	-288736929759299	-288736929759299	-288736929759299	-288736929759299	-288736929759299	-288736929759299	-288736929759299	-288736929759299	-288736929759299	-288736929759299	-288736929759299	-288736929759299	-288736929759299	-288736929759299	-288736929759299	-288736929759299	-288736929759299	-288736929759299	-288736929759299	-288736929759299	-329274586303884	-208045009421156	-288736929759299	-288736929759299	568645335035271	-288736929759299	-230603989184621	-136266620906173	-160153445770587	-15738085772108	105607961981539	273297669882716	435509422361139	132901588746512	-288736929759299	-288736929759299	-288736929759299	-288736929759299	-288736929759299	-190093492369004	196675568316601	-142588123253884	-288736929759299	-288736929759299	-288736929759299	-288736929759299	201240536537821	-288736929759299
Ojap_10420_c2_g1	650448708187889	681330262436114	713404277740168	731878530940148	679702589441473	703719531773833	718698462958202	747701240297726	718413414786704	707931327126267	7387417171787	768606048259926	764738674399356	736198866779198	80190036222969	750600086616262	735608605712071	752900939478058	670582804336319	684992442565039	763377180095048	707241610782674	576655958258427	6196264256753	609849567293269	831564671673606	69401462088343	789280073218298	710048517659376	612705224375771	797127313321182	677542231108832	720033875906216	621914704084565	712482813831228	657388526227534	628804274569058	709255624751257	751315808947185	660174391580882	691776879035972	635316146794307	59311432682953	488419605690495	51933996558346	55849177004538	52993284277453	-165051003383564	675902702198205
Ojap_10420_c3_g1	-288736929759299	-288736929759299	-288736929759299	-288736929759299	-288736929759299	-10098184506859	-288736929759299	-288736929759299	-288736929759299	-288736929759299	-191609923267106	-288736929759299	-288736929759299	-117246773978172	-773030670217089	-674134487404523	-26312640167511	-288736929759299	562246892694354	113617469249207	-463974746357981	19762874647413	327712815529761	217005331631986	952282023430759	-141119301712861	125270601583367	-288736929759299	551334372668129	190485529787998	104822643307161	-141981087596108	-301063022708736	193395435501241	139931955751683	-288736929759299	-288736929759299	-288736929759299	-211588870179256	-288736929759299	-16808745586827	-147503808967143	-115083012733574	-415765587309778	-126512282567326	690262563039881	319184546964646	108892313171163	313912759059546
Ojap_104223_c1_g1	-288736929759299	-288736929759299	-288736929759299	-210352285479738	-153927049886326	793418208827309	836106063877466	820217266174067	766603283985276	795776969004052	557596884472883	531882698702051	474609313114204	504985688801835	536592101308539	341426838767913	518571904717255	539327939340291	366026546014054	450113876129525	5194413259672	441814192573689	300092089009358	29765255654513	238882227615027	901800478343088	214558434019055	270075093414527	23547807318233	305672056037092	12165077514949	213191463622906	189937343420523	11214495299938	166890888740888	414237119427068	142380462880329	-288736929759299	26193356126792	503481556913832	202406044563548	286388101487393	306399991791693	100607661470023	398790720553421	-353087293547346	159773579978652	337560112289543	291698509616029
Ojap_10423_c0_g1	4755794893701	545340008136168	494153914843444	590914445687347	530075439979743	645804620333585	632590206469081	675868276725283	653567356561956	64109174674563	586073272708685	63760830309348	636291090823262	618553893129139	664267051402668	443616635280118	518719589331298	537447638827363	459768665510731	509559941796088	41069376631058	468323575190206	395916063868538	302279522054548	349297181387623	444685254315849	326449937786112	49386678526708	404914741645004	36252974332899	666912170406855	276929451727474	344963769478782	326542845074613	46687396286622	205060460833989	280040118044308	550133704797427	221653312637029	63260175023492	388745307006407	268558399180515	19737079619446	226886982206417	261675372413755	168699653211045	279500552258424	345903983072827	67470466183277
Ojap_104239_c1_g1	742658401980507	762244139648253	751855205545185	811105615477342	82077223856801	692192759327249	722428252757287	717352613956093	740186641381142	718798533635346	701304652108111	735453688208078	683841600736962	752333619647636	699462846488455	631423241086879	693984157900917	744599516008506	64534557691606	629860922549983	719047287152594	679173115577166	593324234334363	632317986653134	478452295909451	52908487163491	497924979314344	300844805335043	522999940573715	591065274630999	402802474810043	495075764466695	433590300514375	593011279681206	529500708071079	746785309438721	734835302431056	717146787406424	625895137370189	654060758147133	636861725187987	740583331789469	604604204631454	715327656754677	69445116049812	693980576268329	498615742277313	-14298444014073	696735933138237
Ojap_104240_c0_g1	32283421392391	386796143211072	304068287533362	436405938246534	36562890505833	264132128886876	109005367711863	228386057518355	200313954830347	840436722630045	258640230088915	217981420805903	405994669091086	391395054616278	400633135128816	314882138134834	24271706087767	328989157262432	27667610569916	289077292464584	31480693272155	400318170225415	4758297816487	240444007108395	325464259618641	348285145310918	370115434953324	290720681576775	312589089504866	399602762325334	319688095800789	532612274550309	541361999173612	47065245520142	352657778985797	485586855055089	33700084189537	407879859624841	186421074551749	570234192714818	351780719752311	468404208587496	463463156071622	344761616447973	399732088847895	383138091383097	178955668887714	-171962523117799	163561148290805
Ojap_10425_c0_g2	-288736929759299	-288736929759299	-288736929759299	-288736929759299	-288736929759299	-288736929759299	-288736929759299	-288736929759299	-288736929759299	-288736929759299	-288736929759299	-288736929759299	-288736929759299	-288736929759299	-288736929759299	-288736929759299	-288736929759299	-288736929759299	-288736929759299	-288736929759299	-288736929759299	-288736929759299	-288736929759299	-288736929759299	-288736929759299	-288736929759299	-288736929759299	-288736929759299	-288736929759299	-288736929759299	-288736929759299	-288736929759299	-288736929759299	-288736929759299	-288736929759299	-288736929759299	-288736929759299	-288736929759299	260150691656585	-288736929759299	-760428625334217	313043850434373	334788373404762	-288736929759299	-288736929759299	-288736929759299	-705578173815298	948365639797059	-288736929759299
Ojap_104250_c1_g1	179694701499028	-288736929759299	-288736929759299	606840237909618	-107615588092874	-11393512772524	-288736929759299	-26127454962726	-288736929759299	-230643044781399	-288736929759299	-241163221322618	-169928767095194	-288736929759299	-202964092757009	170802044075806	475037624770846	-288736929759299	-793818006835271	-288736929759299	-169771327464913	-154018687219378	17355956740361	231507176367513	566335960414266	-86457260409639	-797235528689296	-114955083510202	-209235234009684	-967056164667325	-113495010996884	218232315693543	217158386668599	-346463422507195	207824315611221	-150502956871032	-288736929759299	-288736929759299	106666942008602	213311852660533	507860233414047	-128294099150513	-182115950261102	-288736929759299	-288736929759299	-288736929759299	-200472700553022	-126985787541586	-288736929759299
Ojap_10427_c0_g1	207153043583194	-288736929759299	403719946088929	235893872869004	34151513441575	456021209598823	-778157641630813	367252304568231	-851594570879628	391985572974895	-356876515208324	57402788961287	602604638104827	513343817324426	245240828443191	692164623852388	821827271547636	-320543506512417	-123083637209766	-170517697242472	674737142766071	-246697875502871	-161772935398086	671293800597054	638318994172993	739993205012758	676611490021171	744493106722681	681031828627013	-919421389178932	562447689774598	103442037951542	115013264486129	-617018227186931	540281696502329	-288736929759299	-23415720972222	-337869403804369	-17746469101149	232144474298009	600887489555764	-104272710847235	-244748590277472	-104637902037489	-161047894237422	-754286515627309	469363389348917	212479786512439	356321832820516
Ojap_104271_c0_g1	399745916685475	366727311981525	485055457256778	473046636187856	46640780787034	117200928942187	29616749392716	295840253970313	221552843419894	210646668542895	27054218249318	131877316985421	162630292244742	194319964879509	262432559232326	118669861409755	135254276471531	245491347953521	175658110145391	217885859928498	116786396027287	217017359239234	72642312101844	102989564223858	-410460667450944	142615429906096	-148364052778454	832108267709228	104462337675619	132845759725837	-121488573918164	890573194688094	177171272956219	198396845281759	-269121001192409	213077566990114	936054778961203	459376672193918	24121438038877	-288736929759299	128725433318846	164340894905234	73193025479745	162113064977388	118390376871417	133903557034156	-523240268712878	-224268758972497	-164723168116091
Ojap_10428_c0_g1	402112807075887	405609471199345	451524531171473	497345647657418	429012998624335	573572545881607	546510109730364	549031072898232	544739599490577	561596663435668	551045950006225	52142285910917	543171850909892	539842739620415	547443408253622	543060248838407	474036606793396	474131500219487	495017758112653	509227077929651	367623667716359	439764222641856	446501868803106	459041157008408	372393815704167	570794267149374	566312742827185	567309712949356	487364180467378	421328962469494	517298987202283	494826600003865	458772765060926	390203100921799	484506187135197	430334891457026	375530659227323	451773079400652	254495507000019	150949838401188	432126181073172	39971668676992	345517887409847	479476931814657	501871277378648	447551425371502	324885218716052	293542473949231	560630136932839
Ojap_104282_c1_g1	-278501903870623	-288736929759299	-430408102732742	471661074132498	115197075774442	-138638145029207	-113919400015072	-123013987861171	-784933093413295	-117640358566191	-434876500624017	-76409784264432	-189165295777323	-179686863646958	-111560234827319	-189975664157202	-168062867578219	-261829814805867	-839599994975153	142088921410593	-643173229484382	-126608201195329	-288736929759299	-718606001321168	-288736929759299	-220515232180716	-209837183659125	-288736929759299	-149740915494256	-110445232099053	-233249727406091	-426244318588423	-682864323679354	-13701479660682	-201956340807807	639709731593952	209550047988647	958850951864058	821015924497051	818596215571567	-132427687965888	194696086827049	120296662695482	-68501244516498	-367300528502342	-396529614072976	-141179206636328	255877982977659	-56166461962617
Ojap_10429_c1_g1	-288736929759299	-288736929759299	-288736929759299	-288736929759299	-288736929759299	557752295835408	615645609808236	645004085025657	543272937202185	490998119772732	489178531469385	520147047191712	436378668197897	532320215059796	462871425858695	364210847674127	412746796018265	427410401863932	358137151470409	30093136876954	327513275529079	242939596914087	115258499817721	126499706505935	-144773642170217	-288736929759299	155416694346066	-206684103528034	128957656906568	230157274334407	856576114639913	235483105615236	767086692879367	178290685238921	295931137725618	446585188661043	-901577793124109	-753556257927575	319075192756486	200688754414696	279429632604181	213270633166133	909988956052213	124711429017368	368924632945987	206752618780544	391401994254769	198776165447384	306455280561861
Ojap_10431_c3_g1	-288736929759299	-288736929759299	-288736929759299	-288736929759299	-288736929759299	-164908730500178	-288736929759299	-978718892576101	-288736929759299	-288736929759299	-288736929759299	-183950710391431	-288736929759299	-125170781084021	-135787507698104	-288736929759299	-262674635995794	-288736929759299	476270683127665	-288736929759299	-288736929759299	-868602693582806	-138710432379767	-222276553746073	-690023619500079	-121730172534595	-737440282043981	-214503811394169	-138835672838272	-189579267427651	-612439120822757	-288736929759299	-200543876566674	-108655751831928	-816208491999391	-288736929759299	-288736929759299	-288736929759299	-288736929759299	-288736929759299	93790733148776	-174190008845828	-205189329375825	-288736929759299	-288736929759299	-288736929759299	110442466531092	204298609175416	-288736929759299
Ojap_104330_c0_g1	-288736929759299	-288736929759299	-288736929759299	-288736929759299	-248134351954816	180299737218621	336968373961063	230781410345699	273633700805108	109281261383537	342750290720945	371715994402496	227501128290759	316278508021328	312139699318018	253456361003722	292460935184691	263382226839682	199376442574617	162587577128042	238113734295276	138558516789138	174678320618966	276221003884054	141611690639588	330318687587339	112043815196039	547584360416134	31183793931007	102266761357892	223195996439565	147553685986708	244403195256868	246838081240936	247918908591939	343644913333442	390751881716584	-1815719499053	876351239754918	227357320844069	338263810622331	141936878034095	106430245349737	409644350528662	381349119034421	37550220011773	232466178897796	242068014115223	45973110547087
Ojap_10434_c0_g1	337095770526206	265530075452949	233105932137642	147226040606586	369137110720636	845942522440963	-52357425776145	621879422928786	535881595245097	2350729557472	-905414097681468	173237131881199	-490165720948477	167880552684403	-22387450661876	-194080997649891	-882015122184452	125920174017535	684258840022168	-288736929759299	882011191078459	986557574200001	994490355111991	132197570452438	702539116525332	149789191435001	1241650421819	-288736929759299	160307125496255	776993250776079	283713767068493	-288736929759299	-288736929759299	567749375437428	2472460845435	491153543300317	503032044249612	342147144772014	179232586094429	145551919163173	392925686875207	-288736929759299	-82685105661312	575953100531722	551881501739174	505987506386012	307343513662991	144190962659277	768175528612402
Ojap_10436_c0_g2	-288736929759299	-288736929759299	-111407488661292	-288736929759299	-288736929759299	111287307443146	517496934320881	-288736929759299	-119987705300159	160861876379333	-299234187612385	195469882212083	-35027220681517	-55787423937617	-229121306698447	-136390009967669	-288736929759299	127198089743535	-112549107034982	-288736929759299	748309277294747	-848760015053724	156092516959935	839252493735097	124214386781686	-208608902038968	-142378648988126	-288736929759299	960046538880919	21492080175867	-844979885936467	661467844818147	-479866217919117	883671123442111	137010898551939	943938531927363	-117956832127252	-288736929759299	-288736929759299	-288736929759299	-288736929759299	-149612670917533	-814873312075866	142434387967164	715659784647369	835062921729616	-431784964093924	248953247486031	-288736929759299
Ojap_104364_c1_g1	-139640413056742	-288736929759299	-116976982636396	-167676884379702	-221735454749438	-288736929759299	-288736929759299	-254848678040283	-288736929759299	-288736929759299	-288736929759299	-243691385616334	-288736929759299	-288736929759299	-241116438768462	-288736929759299	-194781002527646	-780195220870724	-908947157342444	-130780596843208	-207326359785072	-11092336244281	-336147252624021	-110746664721349	-865450616038093	-207648056071382	-287044906011116	234575428532552	-171142772097218	-132734563716958	-133239911329609	-288736929759299	-142162482195495	-150093451215006	-229558177607409	-288736929759299	-288736929759299	-288736929759299	-288736929759299	-178836931727107	-288736929759299	152397653841078	-829901022335984	-288736929759299	-288736929759299	-288736929759299	-129711026225378	-17455563260285	-221051599490335
Ojap_10437_c0_g1	660309551887067	579006449953793	660909102123142	712041869133385	656550428268319	61451253434133	700982905929371	694224160846436	700339927470003	633501423754546	677158417503181	652071453200247	73051794753311	653158017232735	649042628726232	632055479123389	540627860098301	509455564446499	573990674549613	628397955924918	502914879029298	536650615719284	521210754062673	472495778478893	503353126801078	469688060068261	532852611149537	675897097261643	523142398532013	454585600732846	50192461986487	47302413197527	574313828061382	453222399753813	461791818445997	336859062913387	341320519397819	474523751314481	655569734879442	559024430000422	471912720075874	477812612637988	538236320179985	300255164781173	369894484385735	415929170317465	281136556654984	-191051812586522	301756509903184
Ojap_10437_c12_g1	-288736929759299	-288736929759299	-288736929759299	-288736929759299	-288736929759299	-288736929759299	-288736929759299	-288736929759299	-288736929759299	198786140917362	-288736929759299	-769646730048317	-288736929759299	-288736929759299	-288736929759299	-288736929759299	-288736929759299	-288736929759299	351173215523018	-288736929759299	-288736929759299	-288736929759299	147710171083665	-41115103477967	-288736929759299	-211875594245432	-739719871733381	-100298995328174	-566468882410005	149396472296277	-229231251405129	-951085069229031	124453007952122	-216841724427725	-140618814230949	-680941388883957	367390215225539	-5388464244285	-288736929759299	680036432311886	100646577502442	-202278099945872	-608125120625451	226647148919614	117282649377611	751471478300689	875610982695892	218487406257175	-92042793865272
Ojap_10439_c1_g1	-288736929759299	-288736929759299	-288736929759299	-288736929759299	-288736929759299	-288736929759299	-288736929759299	-288736929759299	-248110736041011	-288736929759299	-187157544031488	-197607108972344	-194566188790495	-232747131082765	-288736929759299	-200114744263807	-172491013481848	-154842996695891	-8980548837615	-288736929759299	-288736929759299	-288736929759299	-183356730471841	-212294586406267	-288736929759299	-288736929759299	-226941161227083	-288736929759299	-107826276331387	-196896858370041	-288736929759299	-288736929759299	-288736929759299	-288736929759299	-855295599147293	17509084777109	301058993165015	-176646919525641	-288736929759299	-288736929759299	-173682589543414	-288736929759299	-288736929759299	231800287645174	198491606884971	253548996928676	435304737898367	519110387276523	-288736929759299
Ojap_10439_c2_g2	238440102736687	116756749892315	173170788312343	173755704356603	254741672240377	426122748028398	308442578182614	375846311643312	298415888007083	378777879357925	466591367084733	473672526864523	432440854670505	462007768307753	494042199488817	598204290641316	683195148311341	669199036163589	607346323411069	639528317049242	586105291326136	615649807365295	451936917139351	427942172477906	445118560105621	187194137787432	213426267402719	73765024928893	202403633229288	841639970845822	113671796739094	228173357260011	762073964372216	523929413558944	12441051256123	270431059151421	251801370478414	-288736929759299	429008295758571	-45061504385098	300035376474693	136524837587272	206609605072609	304704287994575	365968840769996	318120011933099	214165406417472	2677194230192	55336950928031
Ojap_1044_c0_g1	-288736929759299	-288736929759299	-981737152830176	-288736929759299	-288736929759299	380156111680544	269237477115351	377901802540038	501433936311842	215921053426722	370325361063966	222365887745659	326717259416523	342497726646947	436998885312073	342217278039819	428317092813151	434229148735622	489067216282816	405142012485114	721020720879625	598091569345583	60179267437611	572938773978302	554967622698437	374668263724292	496413651379875	522748671818322	52121463119692	49835461542425	375002271798205	470596599804985	554541217552874	500150285123256	400471492666774	524075744979035	428858238264582	451438222962924	444755101386788	296969648004521	48278962660434	453942847859329	400810752036912	338599219213568	41638466525843	350235185791447	327970672992861	348077270425077	448833204731479
Ojap_1044_c1_g1	-288736929759299	-288736929759299	-288736929759299	-288736929759299	-203229187112684	-288736929759299	-153887992350777	-288736929759299	-288736929759299	-288736929759299	-288736929759299	-163008016226537	-288736929759299	-288736929759299	-139314076527885	-288736929759299	-24830992711099	-288736929759299	-288736929759299	-288736929759299	-220179794460505	-288736929759299	-695419898588404	-149956945539776	-124951282381378	-288736929759299	-19005916440122	-288736929759299	-102069424568985	-288736929759299	-218753027183698	-288736929759299	-162211582212967	-288736929759299	-271440724206759	-131220849673181	-892096177684789	-202714221888455	-288736929759299	367801518885399	741158157760626	-212558106252004	-288736929759299	-288736929759299	-288736929759299	-288736929759299	605796211497051	-474176016109382	-247501620375846
Ojap_10440_c0_g1	-288736929759299	-288736929759299	-288736929759299	-288736929759299	-288736929759299	-810856159022402	-380227715120199	495928802933524	-204651722104354	-130104793575236	-630336009765734	715553282115029	391746596956918	631170574415778	-206959051399294	-28913795842356	-23385291994702	818549055319714	-582379980873081	279066398135707	-887196882271436	104650855065281	-103767670313802	-16997318362074	-128616642643078	-21250883424323	-288736929759299	-288736929759299	-172677141699847	-141316964283452	-12840499655015	-181357823727677	-153578294370086	-114754675959982	-772017580266235	-182686864688951	-930579309448954	-288736929759299	-709408229831839	-185549587783609	-288736929759299	-204726748375633	-159910114634888	-871954978085347	-115204390598584	-263573034649035	-181913120015335	764546944998675	-288736929759299
Ojap_104412_c0_g1	117058185169971	985258063323739	100471746748955	116899728366774	112425321065537	103931041624375	978156623481719	100565835557383	98181412236988	103519586680939	918669623488819	8479717209887	940846346424359	943672141625533	957018737325869	999736301849361	91790147052499	902104139643566	109644734218575	114732644476861	86869960196805	929255977010833	113859261589282	104115571617894	107347361897217	937224252155689	105798567936722	103126264913197	10049315091049	112735055360711	99130760214807	119556505086626	121535606706793	115276367695838	103345377736879	822570900052278	751357818603776	939679177517422	102150021744461	119173499557115	112419109041071	107447069766772	112466247395445	781102266536476	724399093400924	749623298073485	788170109193039	306788483673342	53209140950213
Ojap_10443_c0_g1	-288736929759299	-288736929759299	-288736929759299	-288736929759299	-288736929759299	-188601400694755	-288736929759299	-22409098539918	117629651574059	-111348897801119	-133921962732309	-102206755663352	-288736929759299	-22996633572827	-288736929759299	-288736929759299	-288736929759299	605726404368268	-288736929759299	-288736929759299	-288736929759299	-157244051094289	126423553578774	259275620774794	295896982663791	-288736929759299	-624546356718367	-288736929759299	-236987995812881	-101435788593359	-288736929759299	-112905557270943	-421261749451526	17883636309729	148548180117409	-288736929759299	-288736929759299	-288736929759299	-288736929759299	-181458018608604	919682584052588	-288736929759299	-288736929759299	118268113780097	-611910739098384	-288736929759299	101349231399156	600562273015433	-288736929759299
Ojap_10446_c0_g2	-288736929759299	-288736929759299	-288736929759299	-288736929759299	-16075924482587	-216878005336458	-288736929759299	-263593561917359	-188725458371125	-288736929759299	-288736929759299	281784315289998	-233607900576331	-158810734304465	-22687793873575	195708255938589	-288736929759299	-112982909677492	-288736929759299	-288736929759299	118326698382498	-183870085821324	-156779610996504	164093613776159	437738234108227	4766268555945	230850527562524	305707744163389	251767620205164	-288736929759299	188949413114154	-201725457734474	-136355431542405	-380533886954752	409472671950117	-288736929759299	-288736929759299	-288736929759299	-864229509285203	839782507042783	299448609585624	-111599997564928	-754926876421251	-184444685511564	-191944318901973	-134459228057895	272623927493175	108908139746481	-149279641603334
Ojap_104463_c0_g1	310661535653099	308773972142499	396576180176879	328254474605018	295650022495224	460022373766241	583625466438908	53049952576889	630359581668111	540113699951053	59542497286494	575493475149419	571329703724026	616229745468229	63836858921085	52784944085612	560621394252372	507518478900127	424950010058738	3124215528758	469049815693408	47078643499043	333309437905997	403518409175904	263506075605612	547849978778572	282304224205328	294375369915508	356429966014622	326200088033676	352564568618768	368746716376958	273889442393373	231513405660753	327298665907725	557305170810762	537729561498814	544096740684459	555248034759893	463172140205555	589184947923097	411289263248502	48616109283243	392627831133109	444646933642809	404730635414197	456813878431305	133834639734716	354553529183157
Ojap_104470_c5_g1	608687300696858	637342127738953	618722042402625	651011030013238	66114329498201	845394859584545	888210379791924	800597280072751	824983415248037	863791857471795	914779029906321	916380088029841	874909951847107	92347437612672	873465934065822	869962560263841	991812769261669	990745831391699	899834763185167	917187922208591	812313154024904	897846093872809	760186114826457	770253320756204	693513704197424	675065016094738	589001430477891	516953155533188	59462505241691	760061419029104	467470044970393	749695824510982	80523680770987	760222289742202	583883904638965	111542145413897	112386159341795	1040904165295	961423842274295	919627460955434	883979348638878	102910628317611	950115895078256	122946422591327	117701231297626	123008927830423	74986413478838	742803694504812	892597819364274
Ojap_10448_c0_g1	-288736929759299	-288736929759299	-288736929759299	-288736929759299	-288736929759299	-288736929759299	-288736929759299	-288736929759299	-288736929759299	-288736929759299	-961463444107818	292247757455662	-354197219601269	-164504725813818	-544660449105534	-694519905324762	73948475059823	-807674435272744	442602761776447	-995710271469116	36237317274575	47641893758002	843697195776922	877298094693385	-341185416630373	-725014745825136	145622344259218	-166228928525473	386200263243158	188612488662323	-141446540934695	72128241222196	75169754925252	-288736929759299	-405754634283969	790585139225217	258224800286	-288736929759299	318415046271039	933960812948089	33769571619465	642862929351937	-288736929759299	127067073443689	265712870004075	3823172752033	24684170847307	-107567774812579	292085358924496
Ojap_1045_c0_g1	340334758824735	-288736929759299	337195083408299	167125305790231	226072778338597	190921993708368	320576377056559	116643503549305	-726300250920466	125017106249703	351060676240972	26492746718954	390694697444233	297236150893138	392676124294207	506417334994854	518703558221373	440154291024637	474020780345084	491620757351375	593372513155565	492135564460888	636552746359463	511852665304256	485313649205218	55201539325884	613564187080035	674861039907125	636756839105311	74487330511895	555023006765207	755747382194458	750624792093155	738261563739003	581447210052974	562931209285851	720443191627379	41831254053807	848755819041563	650848477656051	590011495205348	711170123785883	762183730545848	555809329383733	558826459368761	606913811736738	416795759063749	-289046594082961	55065193315526
Ojap_1045_c20_g1	602504685871495	598116234794503	611744343657988	674480921512227	664025609496948	742722002314078	713463617368786	746657314109726	777392299731213	738211792189725	765316907688489	74213728741821	762489975295291	798467687433966	844616821868379	786853471246505	78519073095306	796802849051181	800407074706295	819149087181172	738136920734363	76128221346768	723151303068428	71377579522035	647470970633212	79320457193588	757813358553226	730172399873598	707043953252683	739406444544319	78087660214388	822773159374654	756987946355571	702056106608894	70880966378442	665119774033743	63483622328114	506505637189671	665211547433993	728493749051504	603005459465773	728590927827641	724558352620365	609201943957085	621538061274411	613434164440908	472368880286158	-774089572241333	735465315152133
Ojap_10452_c0_g1	405734299050919	431894314032523	407820594908502	443253635665785	471058554855118	198776733957613	253737614048371	224795394750548	239995002304894	361703097965447	247272746752656	22523786758331	284204182580463	239723942204049	255081176466756	239545943067668	171687989785277	283490527861476	308007338670765	28395133705357	246876060026309	103108872660302	179000343754365	130723668404376	168523344552434	28355889895956	156106456943161	989480555859433	144677214809248	22647331349609	193694966345772	175267885863599	136320378049071	182787094747114	-751288866577682	297794152521267	423316399143537	390242429064483	292626630226448	24690095919111	242271644574013	256372828282189	388310096464398	368183346692131	427069911825927	396449800620449	208202285446517	488520039463359	381851300682651
Ojap_104574_c0_g1	448819297019323	384553823714048	475352212546999	397339981216362	419496120318214	599532279872806	646253489067998	630159927201904	625334087340365	640705569326803	608897145979888	633801024354619	607363890336807	59455482644128	607932197987955	425263141291663	475436639250503	431119275805783	300504038321863	416759129178417	431987217509381	394164396014311	259354250770714	5134839436801	408214041907925	587103348418642	506122287384957	440032864123042	466232606732179	292612989477698	368273789816046	370048805771981	402415725632469	313544605278942	456600300498851	210793099445292	33923320231272	-143383682589191	523725001165473	106807389854448	468546025713213	140141681011713	139209344658924	560102931451128	589168471643445	485052998303309	319417747064567	300687833263467	480409863385765
Ojap_10459_c0_g1	-288736929759299	-288736929759299	-288736929759299	-288736929759299	-288736929759299	400610972669375	369489499123994	375926329395498	334388562747367	416888833341829	333227583274127	4386098071924	314017833747742	337858287844683	442321841838718	328358605380141	297765248369968	293008026327399	371208383517252	269061599212092	174402913527563	105496827806795	158481813318788	245633159249342	706888300559401	393096367836756	512106948468851	256401346315824	486331446654573	549757423592427	34760772956496	641963496046903	660527043069997	600176869757755	55034096374864	71385247626836	819213299705959	830103075267915	559924050699593	835934746212125	323089315443735	89801496656454	947118315694534	761935784820312	792954057353011	715754649798495	305207385142347	439419589779374	55028164637218
Ojap_1046_c0_g1	457763192247267	507821997193228	541696163987376	397657069401256	459296497576173	561801760349775	395875348018566	458422456493408	495016125529131	493516309089343	380711771806634	382483203045038	356325768843582	361847892070877	314826708876698	316454106403049	332535004866475	155250856559498	335303745720653	311800074539283	304915774737382	313531450380578	421039713168573	357952833715654	282497067210513	153665239361328	325797663993566	435357302685423	304400485605942	299088094191744	323176907708662	31755158019125	313862202384848	293259903256529	310813716488163	354456714193102	473843431054942	372812375906201	270576230457803	607147257364598	100183057795656	438257800559328	411395160182	513429681194031	501529283813931	449498327379835	331499345185512	377359064988709	4359040859015
Ojap_10460_c0_g4	-288736929759299	-288736929759299	-288736929759299	-288736929759299	-288736929759299	-288736929759299	-288736929759299	-270996154837191	-288736929759299	-215788055982965	-288736929759299	-243280086689952	-288736929759299	-22873848599424	-122601840327778	-288736929759299	-288736929759299	-288736929759299	-288736929759299	-288736929759299	-288736929759299	-288736929759299	-646654174288815	-13519822831426	-18197572140873	-288736929759299	-227081754983279	-21915410087755	-288736929759299	-288736929759299	-258263147255908	-226096147225336	-288736929759299	-220103520261531	-223486401692712	167531312566706	-680906026398871	-288736929759299	-964852104060689	-288736929759299	-288736929759299	-288736929759299	-208887516323131	283736337931299	216489659671297	243776697459859	994462409019283	257009524675256	-288736929759299
Ojap_10466_c1_g1	-108574754122103	-288736929759299	689622794768759	-288736929759299	-29202510837044	-864761686063902	15124232139411	-975090537840442	-186806771489606	-288736929759299	554072208693851	-255075555506384	-188099309089779	-675452108695535	774920201368808	251804188932392	294858706827047	152669506113501	245887189501122	234296970452358	237223062778915	240957335534902	165469934894109	130834389779786	136674000568013	101910226885083	-15251858267118	-194696253569075	633338839512482	12924734536694	-519857905269743	130826634070133	235498252004249	134805560724569	263966123282644	-288736929759299	104859431856204	-288736929759299	-288736929759299	17046668541041	313840737391026	221627009281807	273472818959982	327115913298632	-6570696877924	-56515451914661	216559543712988	198953972411832	3073368732104
Ojap_10468_c0_g1	-288736929759299	-288736929759299	-288736929759299	-288736929759299	-288736929759299	-42191070466287	-247519381208745	-112441093645736	-288736929759299	-186893911809463	91458784088233	-105688884239643	-288736929759299	-137272860826876	-634156747493745	-984677082410811	-761583930561289	-288736929759299	-145303470322585	102614518130078	-905027849108557	-206779661592981	-188676698820311	-215114143668704	-288736929759299	-15921412500706	-288736929759299	-288736929759299	-165801212778084	557530818363116	-207650418637248	-404621851645608	-168849390344132	-288736929759299	-489596755103951	-288736929759299	-288736929759299	-288736929759299	-288736929759299	-288736929759299	-216036781304564	-76052315820445	-593527335675421	-17009175158794	-288736929759299	-288736929759299	-288736929759299	163887272262007	-288736929759299
Ojap_1047_c1_g1	124168934817492	-288736929759299	-288736929759299	-288736929759299	-13077373660321	776446833898298	-218288545621746	836229207217643	-142855303381961	-188577220276188	706270266503355	-185187555486762	-807834900821349	-694501520778652	-288736929759299	29677896333708	108279602513255	-781146840407585	371738666258788	-288736929759299	-121014562915839	-208443792420286	616414114281542	-569862561011364	-470991019843042	-288736929759299	-115912413758991	-288736929759299	-118485131855951	-134026520630741	321000906426245	-558311023869225	-107096548471569	-246510387133397	-454427729077755	-352841147861855	-288736929759299	-288736929759299	-943569480777582	-288736929759299	394417882281205	-767085455835985	49139080333745	12906903060239	751324124423794	17786462187821	402875382091896	463016034412992	-288736929759299
Ojap_10473_c1_g1	815739840881381	838528759206042	85011997789723	801871468738035	858936880986473	611132796599304	676892092794397	673474595587134	66644521917135	628464061201306	641599694369869	688602336607939	623303898037157	663250585971901	637523787608513	546391876778309	598189124615911	606320927926314	573567499158605	586415701318592	686165102204445	617062658406947	531952226946117	563202624125776	501117625572275	60334130466496	478410559630205	67097745063633	580614854559029	587596963337152	608370206041455	579663240873985	606346859535545	5095506645508	480225559409874	801306834623932	772379513738612	768376063918509	718440423099621	587222810857492	627823127617309	780204327781285	629700694638653	732237338249319	750277502072621	746727829773714	408302558352583	521070989493135	809932840227359
Ojap_10476_c0_g1	-288736929759299	-288736929759299	-288736929759299	-288736929759299	-288736929759299	-288736929759299	-288736929759299	-288736929759299	-288736929759299	-224948359389697	-288736929759299	-288736929759299	-795391844886513	-130766992158702	-288736929759299	353694949624379	47458952258644	504618286365463	365190910566912	392036762516358	631613647640638	515745742466746	431271684285181	4136995108575	269667694545721	369816455845866	414479629650931	462503337175986	516505821682862	574566228239944	314533020126108	478186790614893	613626336982781	525629492618056	398917938368769	832152544503013	698751802942185	834954540630012	653558297263007	583557398387926	43000098658596	72510921006549	773242303487521	374025184783119	403228627767321	39940443580992	294955263786683	122668743602523	639514177669313
Ojap_10478_c0_g1	-288736929759299	-288736929759299	-288736929759299	-288736929759299	-288736929759299	388685178939041	425533180042865	416546369426599	497704120333688	443246662497461	309062624057256	254297377186249	315641529436731	330613702436864	309322815877632	321979076448794	364243466637117	396279797316287	341736691390341	316704002229017	356417217480846	312328979246852	299584422481718	182149801695741	189479455837247	825381681078099	151904604424791	-174759682390769	188672950560664	198376143285007	235659545527756	183042157482847	247809024141761	177104743679988	340056414716331	241516227831995	616799408788934	-288736929759299	-288736929759299	41594213006944	-210510949437948	109088820802383	207251142791774	-310577147463	-288736929759299	-1286664665149	-217332117742216	-170949723309824	141612338432702
Ojap_1048_c0_g1	-288736929759299	-288736929759299	-288736929759299	-288736929759299	-288736929759299	-288736929759299	-288736929759299	-288736929759299	-288736929759299	-288736929759299	-288736929759299	-288736929759299	-288736929759299	-288736929759299	-288736929759299	-288736929759299	-288736929759299	-288736929759299	-288736929759299	-288736929759299	-288736929759299	-288736929759299	-288736929759299	-288736929759299	-288736929759299	-288736929759299	-288736929759299	-288736929759299	-288736929759299	-288736929759299	-288736929759299	-288736929759299	-288736929759299	-288736929759299	-288736929759299	-288736929759299	-288736929759299	-288736929759299	930901144035741	-288736929759299	-21497581293356	276751448287116	348416217359124	-288736929759299	-288736929759299	-288736929759299	-288736929759299	-100166809853971	-288736929759299
Ojap_104807_c0_g1	-596371812625614	275775928065459	-288736929759299	-288736929759299	-288736929759299	-288736929759299	-288736929759299	-288736929759299	-288736929759299	-288736929759299	-288736929759299	123935978897344	-288736929759299	-288736929759299	-288736929759299	-176892842759517	-288736929759299	464357715217298	-210503323646906	-288736929759299	-288736929759299	-288736929759299	-288736929759299	-288736929759299	-288736929759299	948235100549979	-288736929759299	-288736929759299	-23477944165528	-288736929759299	-288736929759299	207630905790773	-105977631476137	-288736929759299	-288736929759299	-288736929759299	-288736929759299	-288736929759299	-288736929759299	-288736929759299	-288736929759299	-288736929759299	-288736929759299	-288736929759299	-288736929759299	-288736929759299	-288736929759299	-288736929759299	-288736929759299
Ojap_104863_c6_g1	682934356417098	698555993811791	718976041895722	78604143631959	708196916553812	755093731918829	769228713943429	763969202132486	74777190288416	750889932539521	752405416735087	782188587797893	764899263182325	781808108152949	79987469374374	75383530303298	764513588303681	757630470815695	726147941139116	735246041774241	731752628011921	669578036967997	611417964041449	672671129437345	623542946010829	814849958830946	689604368876699	749410373896954	744587065886666	57738699699817	745266735363442	531324208447655	600170067266937	550459262765247	641674054258458	739813341705221	710307466827609	743444095265868	782330005956996	766446796055085	721208826582926	71870408228103	686890884161282	64926865519553	608687034662829	656949728258046	571334481895942	-126904805672133	697365436926855
Ojap_1049_c0_g1	-239360977758621	-288736929759299	-288736929759299	-288736929759299	-288736929759299	-205939297108118	-223960887713639	-245393228230424	-949654849470344	-114578314465855	-200352485221516	-778117893087901	-143574014629366	-213731152861514	-13330940515713	-205175429460664	-229393700982826	-288736929759299	363234964899794	-288736929759299	-218129788768728	143470823315755	368189761867978	-931516668641673	166635170892546	-637741906478636	487608832948416	-774457246478901	-125639342628065	270249412587246	-156155529693002	275414477596945	216364453983932	438552526641312	631911477835522	480327163611599	441841918606117	405251305676104	-218797046294227	-288736929759299	309113073180643	594425149267373	538306705835881	851758416496297	684326006599896	694238018320459	208391176747341	331470088383219	-381912743023599
Ojap_10490_c0_g1	-288736929759299	-288736929759299	-288736929759299	-288736929759299	-288736929759299	-207416680131031	-288736929759299	-247218793326623	-198402787208136	-146559240245223	-14951626281558	-569178061165648	-26142372561979	-23765960213724	-193088059083243	172169614517854	-165391224412001	-288736929759299	4460251805608	298022968929595	753843922517896	102242583649796	190852240938162	219456544687993	221883112760419	-220480014869507	569429329254009	-288736929759299	866674702098505	930163300054069	-93848841059423	-596588306742809	-944183171887627	633527219429281	117375417100529	133047621768776	-288736929759299	-163281715266986	575300119711824	126148084229517	-643101221309675	-316357248094272	20510358598218	332125758851611	340297371340863	678350505916539	798728015996172	218288737562531	138725499991624
Ojap_104918_c0_g1	-288736929759299	-288736929759299	-288736929759299	-288736929759299	-236404082875966	-288736929759299	-288736929759299	-288736929759299	-670826532255221	-259345848007477	-288736929759299	-141618328777258	-189987091012077	-265743264390408	-288736929759299	-288736929759299	-206508603908352	-288736929759299	-162791119995222	-288736929759299	-187886373473737	-124089560851433	254708802811566	-740614197323233	118628800353922	-288736929759299	118197936683136	-288736929759299	-410327240713928	-458651296051213	-248824865327297	-120504062298921	-442282727883659	110883768897898	-711637836676417	-288736929759299	-2131671216624	-288736929759299	-191454653539874	-288736929759299	-729742771019153	-288736929759299	-288736929759299	-288736929759299	-288736929759299	-288736929759299	-204707138799412	-220816212946789	-288736929759299
Ojap_10493_c0_g1	-288736929759299	-288736929759299	-288736929759299	-288736929759299	-288736929759299	-288736929759299	-288736929759299	-288736929759299	-288736929759299	-288736929759299	-288736929759299	-288736929759299	-288736929759299	-288736929759299	-288736929759299	-288736929759299	-288736929759299	-288736929759299	-214229781743884	-52734278609703	-288736929759299	-288736929759299	-143792607104811	-609709968792113	-551432931387248	-288736929759299	158360398956198	-141699805616848	-146069006910043	-195030137153841	-259602211472389	-182500752874791	-570077493790014	-140895094009709	-843600177966543	-288736929759299	170009006837008	-288736929759299	-256596893759877	-288736929759299	-164489487033392	-288736929759299	-288736929759299	-288736929759299	-288736929759299	-116892955275396	-765206118184103	-589312129055381	-288736929759299
Ojap_10495_c0_g1	221965446390412	585023629078374	589335691358568	105149586088081	103878845419682	271075460534604	333889460009531	406045820456192	363904893356206	405981209623063	533560461301255	345534875815148	439904120063744	569143942640766	505359508597078	391610896300231	468642393491964	610260665450629	385339655655699	360381980478037	404149472793296	469964136131741	203391445378812	433446116099243	43198485535961	479109614067065	520747904256773	550087705225542	607669350552436	401120010772191	501381584697649	71365820685038	80089763528882	701738714117789	649010377480401	958471338298012	822877429644901	103323291225345	677578568072953	74718809982062	585615338114775	781261845041018	819136367009425	975451263456894	884391756871764	894388116912294	422241823482964	152939298362064	733768816221944
Ojap_10496_c0_g2	-288736929759299	-288736929759299	-288736929759299	-288736929759299	-288736929759299	-288736929759299	-288736929759299	-288736929759299	-288736929759299	-288736929759299	-288736929759299	-288736929759299	-288736929759299	-288736929759299	-288736929759299	-288736929759299	-288736929759299	-288736929759299	-288736929759299	-288736929759299	-288736929759299	-288736929759299	-288736929759299	-105552928864109	-288736929759299	-288736929759299	-288736929759299	-288736929759299	-143752165008164	-654886616281669	-25707723564259	-225236249884362	419375726867278	401894019419947	-251825736479177	-288736929759299	851793541270731	-288736929759299	-288736929759299	-288736929759299	-288736929759299	-288736929759299	-288736929759299	1107781293525	158680252608776	98078561842584	-146980757087054	19893390914264	-288736929759299
Ojap_10498_c2_g1	977053778278435	100245894088213	974133414530991	104174956534664	10216758356689	903206053088514	926065078748766	90189824496031	903354369315723	883711286407505	832915524359264	844765111370534	822544127063211	875654174702113	846735229665452	770774003041634	831878832152008	838651250893578	753189205785057	802057219212637	77356859485653	71730246854109	607348289795032	64383091931477	591199570020538	668088869793888	568628981934067	667360925361062	671945455806382	601750431661731	745413758344199	610073666614219	660154174359	655387132650208	632769020719651	631303947550219	671936259806611	686202634922421	774183349486862	659182389061345	715767076447224	722399923050153	69378927935909	496516880939842	51848506866501	467078533166256	593039012176352	-340788678073253	787044277120684
Ojap_10498_c2_g2	633679846805817	443936223954946	47057505577963	586421881877172	608887410775578	511004550800694	348144066526885	355884604132244	401538742701479	422442939367409	405342582834467	407658179324386	383701524873251	461398721126111	463203936016387	577530038712462	616788971782413	571830128594407	67685839318503	623421384643545	52920050581429	574913309666813	580485149679327	563831605995749	429507038044717	57859367491248	582336899626076	469649909153283	600239602624737	6895178182287	534092400079004	710853774520548	780681333231065	615842272885742	659861149036316	794437652996224	735530259546865	848410654486491	580205536127654	756339146097544	590383369917771	896386393960181	889580282097402	604808912396176	623540286736439	58736013871153	468073809325705	152374655417849	687461683374971
Ojap_10498_c2_g3	-288736929759299	-288736929759299	-288736929759299	-288736929759299	-288736929759299	-288736929759299	-234166890950002	-229534923819205	-288736929759299	-288736929759299	-188326900153897	-234134752193186	-222449363509494	-288736929759299	-239499212324567	-405104117303534	-15229558510048	-847905666641812	-111850374687607	-161437786182544	-658088052112422	-824212962574709	147393792245083	114585991688253	618474300831805	-20690132909628	-104296881857736	13469423213278	791019745763792	-892074817307739	-153598364406371	175724784678458	156709410460958	-85914763053162	-243529107773965	-288736929759299	-154473296362484	-288736929759299	-198372509015229	-174447746968993	-15555968972417	-288736929759299	-204014733814213	-288736929759299	-288736929759299	-288736929759299	236250122214942	294716418621083	-288736929759299
Ojap_10499_c0_g1	352396890532702	427431430561378	346845910097117	419768036487585	379000713665613	161169370281517	540260546874684	167243656519738	789785298210327	166657884102661	180486435475563	209078838279242	10534792688617	170195688129893	-486867344136927	150394471927714	115413395405593	171330543978646	-939245554263537	-230467424713141	268902558629624	150329997540213	186063085419382	186196157057949	405588592231126	907456084367592	146610981330049	-461137071554969	757501431035762	291964009630515	757928935753272	223944100846188	345928460197398	107973801693559	955876291548898	278950739899866	875213125007642	-141499795907154	-288736929759299	-162025987357783	229038922562468	102587443680306	-185427243032172	255215777905901	274032453083016	224076111733278	399652932326248	-332896033424305	998927585680162
Ojap_10499_c0_g2	422436717982083	340863701256557	404559007663063	446802456825586	438156242049207	21109563618909	146615632841395	277718327996128	159529860507324	131275115874	174722716649972	191618639358561	250552639078202	217449130814641	226211711129623	184710359777399	120612567232157	155000965457368	154915624415947	195718575690816	303820221394821	176744753814583	221019335035392	224508010495119	239951075149795	263671094528136	264480126986784	145395325481116	240550108290389	186899555255908	182552278387021	195975090518233	246316151732938	218606485586822	129181884645858	176607123288493	20656201111124	-288736929759299	334520701307975	273048920011226	231648292172313	919349493286515	227304164541606	221013181252379	257835767986383	279685197379988	132084080864929	-2063622394382	640790959985998
Ojap_105_c0_g1	-11894743113193	-288736929759299	-288736929759299	-161915663042667	-207657637083748	-15407773006791	-208658869929586	-131155549312595	132198294253519	-134445941734441	-773644832302161	-122643483970005	268308378431549	-175842349112756	-170740815391775	195114764133384	-179413598243751	-288736929759299	139703249662615	-83559761042115	124470867829718	-808954281774491	-767035292446476	209062729070116	207771545915491	300764314043342	277253677206757	420297609248382	264717574702957	907294311963135	24246881656107	250588975027587	367759821983363	136932741469813	127270269773442	192988367880872	200988080831665	-164530955577962	195278826420445	100102445611145	471768008437814	167275159060665	194442017967643	984467865400938	118707580316571	169642424081346	340506392005144	506027166237283	-18087873974112
Ojap_105_c1_g1	-288736929759299	-288736929759299	-288736929759299	-288736929759299	-288736929759299	-288736929759299	-288736929759299	-288736929759299	-288736929759299	-288736929759299	-192990656323215	-288736929759299	-232045569493566	-288736929759299	-288736929759299	-288736929759299	-288736929759299	-288736929759299	-288736929759299	-288736929759299	-288736929759299	-288736929759299	-288736929759299	-288736929759299	-288736929759299	-288736929759299	-288736929759299	295423580549468	-288736929759299	-288736929759299	-288736929759299	-227760857709945	-206426978446343	-288736929759299	542237258044764	-288736929759299	-288736929759299	-158168229189333	729659110015548	148577228331564	126361036407701	-837750656243177	-138824112425415	-152772769777466	-288736929759299	-127637793946368	-288736929759299	-288736929759299	-288736929759299
Ojap_1050_c0_g1	-288736929759299	-288736929759299	-288736929759299	-288736929759299	-288736929759299	-429773406920322	-288736929759299	-288736929759299	-288736929759299	-288736929759299	-288736929759299	-257892836400706	-288736929759299	-288736929759299	-288736929759299	-192501175591746	-288736929759299	-288736929759299	-225765892002479	-288736929759299	457998817791391	-312163231648924	-171407770411842	-147665781790625	901940519884281	-288736929759299	-140430314064966	-211955348832704	-288736929759299	-123891643827372	537300387027906	239757041177629	-185293784057591	-546310346580763	-2181938010213	-186203137538799	-225500494811949	720483831685951	-288736929759299	458135377342539	775838448228131	508809904855684	139307818856493	-288736929759299	-288736929759299	-288736929759299	648158221079639	139556696723583	-234650385851738
Ojap_10500_c0_g1	-288736929759299	-288736929759299	-288736929759299	-288736929759299	-205860350264372	-288736929759299	-288736929759299	-288736929759299	-248086190700846	-288736929759299	-288736929759299	-288736929759299	-288736929759299	-192882023499472	-288736929759299	-288736929759299	-288736929759299	-288736929759299	-288736929759299	-288736929759299	-288736929759299	-196760798189187	-182932485982507	-288736929759299	-288736929759299	-288736929759299	-288736929759299	-288736929759299	-129972283834149	-183147936909495	-253708950041809	-288736929759299	-241168005102858	-288736929759299	-155212783676749	-374520380029442	-377111802478715	-288736929759299	-247495108960392	-288736929759299	-288736929759299	-288736929759299	-288736929759299	198479567714272	133448354404012	110785894424516	-276683661773946	149655559462494	116473472509272
Ojap_10502_c0_g1	208612126676887	-288736929759299	-274456591064205	116488923610243	-576465278140574	216005952014574	171346289019287	240064671951082	469998483093499	248622998705105	203747368893597	197460156651071	210641906183961	166080863829001	752531818927605	277717210843171	220777045805327	159335139215306	341446289770846	432511176781721	-17596632814411	321257347829481	307016632101527	244478176288504	353111620947566	176555491662597	262862569083725	-210110804170269	169140134116422	341334839251202	228438991672688	345994114633135	22417494494637	369659246234936	245314921394209	337999041790262	870203868113277	344576494344535	218031147920119	358768672191529	128873943671548	253530957719259	200444637123452	25330114460615	205705153500717	193831293385866	385364607124783	455168678685252	-846278309360143
Ojap_10504_c0_g1	389197797942675	50563741101367	401339229475098	55138342608487	494155794891107	441364701987305	558195556910432	496375544430014	5602454210879	507512662076602	35706662510082	429914183574616	483152977005759	493191996706279	379802630553123	372906264426817	431983155035324	43708722910307	463490266114803	49265438903209	532318559786011	538881747454904	498555275172576	433651961943661	374281713846121	47357005700199	423017774305352	389066545406934	454711705942423	457207234949484	427959718022178	415293747208636	380435656706149	402827803876834	391616692461002	35446169752344	398896409245834	361250452772473	483227362921439	337125334753049	312061954948087	363333546781427	285233716115223	235879693952295	255552502400434	300425637823062	234171569448949	150188027450151	444183084474969
Ojap_10504_c0_g4	891439247932884	848194609826479	849595100039834	958431632650732	918006613926038	808571836266783	826928033155666	815763873114153	837349711452979	818982514075974	824916251231518	800127452232355	79839957829386	850788120635916	875748284201767	762907039930019	768127810847156	81045349565478	741676292954058	780350738212049	764965326740801	699001506980733	576767266826523	77093183479943	598171449969043	871839077454736	658237572535294	67589608088936	804641826804362	627042107152911	815102693020975	708165588300292	718833883461484	617159184202871	692568371109972	647811805282532	653360355349673	669829965975063	74894949043652	696636959523655	805117281924304	730263316844223	65258595298065	606563072363458	598263043698703	614700386770644	669643673174256	-288736929759299	81065397742944
Ojap_10505_c0_g1	-134646422386146	-288736929759299	-288736929759299	-288736929759299	-288736929759299	-288736929759299	627257465812394	-288736929759299	-288736929759299	-288736929759299	-288736929759299	-288736929759299	-288736929759299	-288736929759299	-159370764428923	-288736929759299	608162301217181	483758358772934	110014293932975	124355142926943	734915019811393	247620686818528	291539792743749	-10612897568132	-617985090535819	-288736929759299	-112431397204849	-153330256548411	-243041009083678	271531029366226	-288736929759299	222310687506188	293359284037438	266814980939969	-227760055744396	554895002213395	395124662185727	479343568150677	265905794333367	449836666769495	-909374231994148	542131300053402	396285520993975	553010474180655	519243582003753	600186364089649	-40066714744159	717600903577843	-211172069233604
[truncated: 19,108 more rows]
[truncated: 14 more columns]

## Sheet: TopGo_GutFvsNoGutM_Up
GO.ID	Term	Annotated	Significant	Expected	Rank_in_weight_fisher	weight_ks	weight_fisher	weight_ks_adjusted	weight_fisher_adjusted	category	Gene_Ratio	fun
GO:0008061	chitin_binding	69	27	317	2	1e-09	7.2e-18	7.44e-05	6.696e-13	MF	391304000000000	bone_degradation
[truncated: 52 more rows]
